# Supplementary material for: (E)-1-(3,4-Dimeth­oxy­phen­yl)-3-[4-(methyl­sulfan­yl)phen­yl]prop-2-en-1-one
Source: Acta Crystallogr Sect E Struct Rep Online. 2011 Aug 27;67(Pt 9):o2403. doi: 10.1107/S160053681103323X (PMC3200737; doi:10.1107/S160053681103323X)
Supplement: Supplementary file 2 [file e-67-o2403-Isup2.hkl]

# 
# h,k,l, Fc-squared, Fo-squared, sigma(Fo-squared) and status flag 
# 
data_I
_shelx_title ' smc in P-42(1)c RT' 
_shelx_refln_list_code          4 
_shelx_F_calc_maximum      211.94 
_exptl_crystal_F_000      1328.00 
_reflns_d_resolution_high  0.7109 
 
loop_ 
 _symmetry_equiv_pos_as_xyz 
 'x, y, z' 
 '-x, -y, z' 
 'y, -x, -z' 
 '-y, x, -z' 
 '-x+1/2, y+1/2, -z+1/2' 
 'x+1/2, -y+1/2, -z+1/2' 
 '-y+1/2, -x+1/2, z+1/2' 
 'y+1/2, x+1/2, z+1/2' 
 
_cell_length_a    19.0863 
_cell_length_b    19.0863 
_cell_length_c     8.9633 
_cell_angle_alpha  90.000 
_cell_angle_beta   90.000 
_cell_angle_gamma  90.000 
 
_shelx_F_squared_multiplier     1.000 
 
loop_ 
 _refln_index_h 
 _refln_index_k 
 _refln_index_l 
 _refln_F_squared_calc 
 _refln_F_squared_meas 
 _refln_F_squared_sigma 
 _refln_observed_status 
   1   1   0     1468.94     1494.11     19.83 o 
   0   2   0        0.30       -0.34      0.34 o 
   1   2   0     2497.75     2391.24     12.41 o 
   2   2   0     4261.55     3926.00     30.35 o 
   1   3   0     5614.37     5471.57     24.79 o 
   2   3   0     8867.59     8380.92     33.57 o 
   3   3   0    44917.92    39148.67    447.84 o 
   0   4   0    21408.01    19730.89    106.86 o 
   1   4   0     2016.95     1981.64      7.71 o 
   2   4   0      790.43      799.42      3.47 o 
   3   4   0     2195.01     2204.33      9.17 o 
   4   4   0    28756.11    25957.59    184.86 o 
   1   5   0      824.55      833.83      3.81 o 
   2   5   0     7088.90     7181.89     26.00 o 
   3   5   0     2600.01     2739.78     10.66 o 
   4   5   0      429.82      431.58      2.25 o 
   5   5   0        9.17        9.39      0.58 o 
   0   6   0     3410.46     3617.49     20.02 o 
   1   6   0      157.10      142.48      1.12 o 
   2   6   0       55.40       39.33      0.69 o 
   3   6   0     3389.04     3532.08     13.41 o 
   4   6   0      930.90      911.25      4.43 o 
   5   6   0     1272.09     1356.73      6.14 o 
   6   6   0      193.76      213.31      2.28 o 
   1   7   0     1106.19     1135.03      5.35 o 
   2   7   0     2814.13     2865.56     11.06 o 
   3   7   0      186.76      203.25      1.41 o 
   4   7   0      790.56      713.79      3.48 o 
   5   7   0        0.08        0.32      0.35 o 
   6   7   0     1783.46     1733.25      7.62 o 
   7   7   0     2451.01     2358.43     13.45 o 
   0   8   0     1152.66     1212.14      7.92 o 
   1   8   0      939.70     1041.51      4.83 o 
   2   8   0       35.90       46.54      0.76 o 
   3   8   0      577.57      626.12      3.01 o 
   4   8   0     2962.44     2838.51     11.36 o 
   5   8   0      126.02      166.77      1.42 o 
   6   8   0        2.83        2.48      0.44 o 
   7   8   0        0.76        2.19      0.45 o 
   8   8   0     1720.94     1811.39     10.86 o 
   1   9   0      496.44      565.45      3.02 o 
   2   9   0      682.36      769.46      4.11 o 
   3   9   0       51.58       88.31      1.06 o 
   4   9   0     1047.19     1177.55      5.33 o 
   5   9   0       49.19       78.70      1.10 o 
   6   9   0        5.23        1.79      0.46 o 
   7   9   0       52.16       66.24      1.05 o 
   8   9   0        6.41        8.34      0.58 o 
   9   9   0        0.14       -0.72      0.72 o 
   0  10   0        1.66        0.04      0.87 o 
   1  10   0      555.84      586.45      3.35 o 
   2  10   0      292.96      345.12      2.21 o 
   3  10   0     1815.45     1955.37      7.95 o 
   4  10   0     4321.77     4414.82     17.39 o 
   5  10   0      161.83      160.05      1.54 o 
   6  10   0        0.88        0.66      0.47 o 
   7  10   0       85.04       96.27      1.26 o 
   8  10   0     1392.77     1391.06      6.20 o 
   9  10   0        0.05        0.48      0.56 o 
  10  10   0       26.03       41.42      1.47 o 
   1  11   0       15.34       26.69      0.77 o 
   2  11   0      255.39      247.81      2.00 o 
   3  11   0      304.09      373.30      2.42 o 
   4  11   0        1.82       -0.13      0.47 o 
   5  11   0      500.30      564.61      3.24 o 
   6  11   0     1260.58     1270.53      5.98 o 
   7  11   0        8.28        5.73      0.62 o 
   8  11   0      287.95      278.83      2.14 o 
   9  11   0      185.39      186.95      1.84 o 
  10  11   0       26.91       29.37      0.94 o 
  11  11   0      271.86      256.81      3.16 o 
   0  12   0     1452.91     1438.94      9.05 o 
   1  12   0        2.65        0.79      0.52 o 
   2  12   0       21.49       16.60      0.69 o 
   3  12   0        7.64       13.58      0.65 o 
   4  12   0       61.59       68.08      1.15 o 
   5  12   0      178.85      176.97      1.76 o 
   6  12   0       82.39       79.81      1.33 o 
   7  12   0      557.93      589.66      3.45 o 
   8  12   0      166.87      170.90      1.83 o 
   9  12   0      240.22      245.71      2.11 o 
  10  12   0        5.44        4.29      0.77 o 
  11  12   0       18.00       19.52      1.04 o 
  12  12   0        0.34        1.21      1.26 o 
   1  13   0       17.52       32.49      0.90 o 
   2  13   0      812.96      836.07      4.21 o 
   3  13   0      313.67      338.76      2.36 o 
   4  13   0        6.67        6.59      0.68 o 
   5  13   0      183.09      198.24      1.91 o 
   6  13   0        1.34        0.92      0.66 o 
   7  13   0       25.66       27.21      0.94 o 
   8  13   0      212.67      224.23      2.15 o 
   9  13   0        1.31        0.90      0.76 o 
  10  13   0        1.56        0.82      0.83 o 
  11  13   0      121.13      121.54      2.17 o 
  12  13   0       37.68       44.78      1.63 o 
  13  13   0      515.85      570.41      6.66 o 
   0  14   0      360.45      401.42      4.13 o 
   1  14   0      211.77      185.39      1.85 o 
   2  14   0      103.57      104.93      1.44 o 
   3  14   0       16.59       13.39      0.76 o 
   4  14   0       80.45       78.96      1.32 o 
   5  14   0       47.01       47.58      1.15 o 
   6  14   0       51.61       44.53      1.19 o 
   7  14   0       56.29       59.33      1.43 o 
   8  14   0        4.64        3.98      0.87 o 
   9  14   0       99.40      109.23      1.87 o 
  10  14   0        0.00        0.12      0.93 o 
  11  14   0       58.69       64.51      1.75 o 
  12  14   0      150.28      163.56      2.62 o 
  13  14   0      306.85      326.77      3.90 o 
  14  14   0      154.27      169.04      4.12 o 
   1  15   0        4.97        1.88      0.70 o 
   2  15   0      722.29      670.59      3.88 o 
   3  15   0        8.01        5.02      0.75 o 
   4  15   0      498.02      504.33      3.26 o 
   5  15   0       16.19       19.70      1.01 o 
   6  15   0      134.03      131.97      2.00 o 
   7  15   0        4.97        2.45      0.95 o 
   8  15   0        0.02       -0.89      0.89 o 
   9  15   0       19.31       18.20      1.20 o 
  10  15   0       72.23       66.36      1.80 o 
  11  15   0       78.30       77.51      2.05 o 
  12  15   0        3.77        4.09      1.39 o 
  13  15   0        0.69        2.54      1.41 o 
  14  15   0      202.97      192.42      3.28 o 
  15  15   0      272.86      262.35      5.43 o 
   0  16   0      160.83      142.53      2.86 o 
   1  16   0      236.47      229.14      2.88 o 
   2  16   0       67.78       64.61      1.46 o 
   3  16   0      148.91      154.70      2.05 o 
   4  16   0      210.71      206.28      2.34 o 
   5  16   0       41.11       46.48      1.42 o 
   6  16   0       44.94       57.23      1.68 o 
   7  16   0       12.43        9.21      1.14 o 
   8  16   0      125.31      119.79      2.25 o 
   9  16   0       13.23       13.97      1.28 o 
  10  16   0      145.00      151.84      3.46 o 
  11  16   0      288.92      296.45      4.41 o 
  12  16   0      127.31      142.52      2.87 o 
  13  16   0      101.38      117.02      3.03 o 
  14  16   0       11.40       16.50      1.85 o 
  15  16   0      144.72      173.95      3.47 o 
  16  16   0       38.92       50.18      3.45 o 
   1  17   0       26.35       29.89      1.17 o 
   2  17   0      153.19      161.04      2.18 o 
   3  17   0        8.77       10.83      1.02 o 
   4  17   0      267.47      234.70      2.70 o 
   5  17   0       46.82       42.58      1.58 o 
   6  17   0       42.91       44.71      1.66 o 
   7  17   0        1.36        1.66      1.15 o 
   8  17   0        5.64        3.03      1.21 o 
   9  17   0        4.83        6.02      1.32 o 
  10  17   0       33.58       42.65      1.91 o 
  11  17   0       90.26       98.33      2.71 o 
  12  17   0        0.07       -0.77      1.43 o 
  13  17   0        0.58       -0.81      1.65 o 
  14  17   0       38.04       40.66      2.25 o 
  15  17   0       37.01       43.70      2.26 o 
  16  17   0        2.54        2.86      1.77 o 
  17  17   0       63.93       47.17      3.90 o 
   0  18   0      199.11      224.33      4.17 o 
   1  18   0        0.82        3.53      1.10 o 
   2  18   0       54.02       58.99      1.82 o 
   3  18   0        0.00        0.45      1.01 o 
   4  18   0        1.06       -0.81      1.02 o 
   5  18   0       56.27       50.78      1.77 o 
   6  18   0        7.63        8.26      1.29 o 
   7  18   0       43.70       39.04      1.76 o 
   8  18   0       93.03       98.17      2.51 o 
   9  18   0       17.37       19.05      1.60 o 
  10  18   0        6.38        8.54      1.57 o 
  11  18   0        4.04        2.60      1.52 o 
  12  18   0       67.46       63.24      2.49 o 
  13  18   0        2.14        5.68      1.89 o 
  14  18   0       24.72       28.05      2.12 o 
  15  18   0        2.23        4.63      1.69 o 
  16  18   0        1.45        0.94      1.92 o 
  17  18   0        7.64        6.27      2.00 o 
  18  18   0       23.94       20.02      3.35 o 
   1  19   0       59.83       62.19      1.99 o 
   2  19   0      106.31      108.26      2.54 o 
   3  19   0        1.32        0.96      1.16 o 
   4  19   0        0.00        3.47      1.21 o 
   5  19   0      246.61      240.78      3.33 o 
   6  19   0       22.81       19.76      1.67 o 
   7  19   0      121.90      117.97      2.85 o 
   8  19   0      182.17      189.40      3.49 o 
   9  19   0      176.75      183.57      3.35 o 
  10  19   0       22.37       27.32      1.97 o 
  11  19   0       18.20       21.90      1.91 o 
  12  19   0       28.73       33.09      2.13 o 
  13  19   0        0.88        2.01      1.68 o 
  14  19   0        4.06        5.08      1.77 o 
  15  19   0       90.06       75.79      3.15 o 
  16  19   0        6.08        3.31      2.01 o 
  17  19   0        1.83       -0.37      1.95 o 
  18  19   0        0.14       -1.98      1.98 o 
   0  20   0        0.90        2.58      1.71 o 
   1  20   0      115.87      112.83      2.56 o 
   2  20   0        6.21       -0.12      1.30 o 
   3  20   0        1.72        2.59      1.34 o 
   4  20   0        7.87        9.27      1.49 o 
   5  20   0       13.88       16.94      1.67 o 
   6  20   0       63.28       64.93      2.41 o 
   7  20   0        1.52        2.39      1.48 o 
   8  20   0       21.76       26.92      1.93 o 
   9  20   0        0.21       -1.53      1.53 o 
  10  20   0       13.52       14.01      2.07 o 
  11  20   0        1.28       -1.26      1.66 o 
  12  20   0       33.23       46.94      2.50 o 
  13  20   0        2.36       -0.25      1.83 o 
  14  20   0        0.09       -1.83      1.83 o 
  15  20   0       15.85       15.31      2.33 o 
  16  20   0        3.13        1.66      2.13 o 
  17  20   0       14.26        9.99      2.96 o 
   1  21   0        3.03        4.29      1.38 o 
   2  21   0        2.45        1.30      1.34 o 
   3  21   0       39.59       42.73      2.12 o 
   4  21   0        3.65        3.54      1.49 o 
   5  21   0       59.20       52.79      2.39 o 
   6  21   0        3.25        1.37      1.66 o 
   7  21   0       33.36       34.35      2.09 o 
   8  21   0        2.29        2.49      1.58 o 
   9  21   0        0.11       -1.62      1.62 o 
  10  21   0        0.08       -1.60      1.62 o 
  11  21   0        0.52       -1.73      1.73 o 
  12  21   0        9.33        9.64      2.04 o 
  13  21   0       11.37       13.94      2.26 o 
  14  21   0        1.51       -1.71      1.93 o 
  15  21   0        3.99        1.58      2.14 o 
  16  21   0        6.47        5.97      2.77 o 
   0  22   0       11.52        6.86      2.53 o 
   1  22   0        0.02       -0.25      1.40 o 
   2  22   0       13.54        5.22      1.48 o 
   3  22   0        4.15        1.80      1.52 o 
   4  22   0        5.34        1.54      1.48 o 
   5  22   0        7.56        7.61      1.75 o 
   6  22   0       73.46       71.92      2.77 o 
   7  22   0        2.14        2.26      1.71 o 
   8  22   0       37.11       36.86      2.42 o 
   9  22   0       14.68       13.17      2.15 o 
  10  22   0        4.01        1.88      1.86 o 
  11  22   0       23.19       24.56      2.79 o 
  12  22   0        2.90       -0.44      2.01 o 
  13  22   0        1.64       -0.62      2.07 o 
  14  22   0        0.80       -1.99      1.99 o 
  15  22   0        5.97       -0.36      2.18 o 
   1  23   0        1.95       -0.50      1.50 o 
   2  23   0       16.59       17.74      1.85 o 
   3  23   0        5.14        4.47      1.62 o 
   4  23   0        1.84        0.40      1.62 o 
   5  23   0        0.39       -0.50      1.84 o 
   6  23   0        7.00        8.52      1.84 o 
   7  23   0        0.10        2.18      1.86 o 
   8  23   0       10.26        5.01      1.97 o 
   9  23   0        0.57       -1.07      1.92 o 
  10  23   0       16.57       16.89      2.49 o 
  11  23   0        0.50       -2.07      2.07 o 
  12  23   0        0.10       -0.04      2.15 o 
  13  23   0        5.82        5.77      2.27 o 
   0  24   0       41.53       52.42      3.48 o 
   1  24   0        0.11        0.45      1.62 o 
   2  24   0        4.42        8.12      1.75 o 
   3  24   0        0.09       -1.57      1.57 o 
   4  24   0        0.06       -1.18      1.74 o 
   5  24   0        0.18       -1.19      2.07 o 
   6  24   0        0.07       -1.65      1.79 o 
   7  24   0        9.57       12.36      2.22 o 
   8  24   0        0.94        0.59      2.00 o 
   9  24   0        6.54        2.98      2.23 o 
  10  24   0        6.73        6.98      2.36 o 
  11  24   0        3.86        1.70      2.31 o 
  12  24   0        8.82       10.43      2.83 o 
   1  25   0       14.28       16.73      2.06 o 
   2  25   0        1.69       -0.51      2.04 o 
   3  25   0        2.99        2.20      1.80 o 
   4  25   0        7.33        4.38      1.95 o 
   5  25   0        2.80        2.22      1.93 o 
   6  25   0        0.00       -0.46      2.17 o 
   7  25   0        0.02        0.97      2.31 o 
   8  25   0        0.17        0.91      2.23 o 
   9  25   0       54.76       60.66      3.45 o 
   0  26   0        0.01       -0.66      2.62 o 
   1  26   0        0.14       -1.84      1.84 o 
   2  26   0        7.83        4.72      2.01 o 
   3  26   0       15.44       18.15      2.43 o 
   4  26   0        9.32        7.07      2.23 o 
   5  26   0        1.56        2.26      2.36 o 
   6  26   0        4.83        3.39      2.44 o 
   0   1   1     1356.35     1349.19     13.14 o 
  -1   2   1     2036.95     1975.69     11.06 o 
   0   2   1     6909.28     6628.06     37.38 o 
   1   2   1     2076.45     2011.51     12.57 o 
  -2   3   1     1422.87     1522.54      7.12 o 
  -1   3   1     4111.00     4150.62     21.08 o 
   0   3   1        3.33        2.48      0.24 o 
   1   3   1     4095.91     4153.72     19.40 o 
   2   3   1     1392.52     1486.85      7.87 o 
  -3   4   1      446.39      453.15      2.37 o 
  -2   4   1     5543.11     5681.96     23.02 o 
  -1   4   1    37949.39    34961.63    169.26 o 
   0   4   1    32727.60    29891.38    132.33 o 
   1   4   1    38131.52    34936.96    163.74 o 
   2   4   1     5584.51     5735.26     25.24 o 
   3   4   1      460.51      466.30      2.48 o 
  -4   5   1     2052.95     2016.07      8.41 o 
  -3   5   1      423.90      453.08      2.22 o 
  -2   5   1     3007.01     2848.81     11.61 o 
  -1   5   1    28072.94    26528.70    107.32 o 
   0   5   1    14383.30    13616.62     52.48 o 
   1   5   1    28307.89    26710.59    117.57 o 
   2   5   1     3022.97     2866.07     12.98 o 
   3   5   1      397.94      432.38      2.60 o 
   4   5   1     2068.10     2014.61      9.79 o 
  -5   6   1       32.40       34.93      0.79 o 
  -4   6   1      860.24      816.62      3.80 o 
  -3   6   1     2070.21     2094.80      8.45 o 
  -2   6   1     4545.73     4433.43     17.80 o 
  -1   6   1    20997.26    20547.00     76.19 o 
   0   6   1      101.01       96.30      1.43 o 
   1   6   1    20972.44    20380.94     83.67 o 
   2   6   1     4608.48     4490.63     18.15 o 
   3   6   1     2074.95     2116.83      9.43 o 
   4   6   1      858.93      811.79      4.15 o 
   5   6   1       34.49       36.22      0.81 o 
  -6   7   1     1178.29     1228.19      5.69 o 
  -5   7   1      209.25      202.05      1.50 o 
  -4   7   1      316.60      336.03      2.03 o 
  -3   7   1     7083.71     7027.58     26.78 o 
  -2   7   1      101.68      110.34      1.13 o 
  -1   7   1     1363.89     1311.69      5.60 o 
   0   7   1        0.76        3.48      0.37 o 
   1   7   1     1326.00     1276.54      6.16 o 
   2   7   1      101.34      109.61      1.12 o 
   3   7   1     7134.99     7111.26     29.73 o 
   4   7   1      308.04      327.52      2.11 o 
   5   7   1      214.56      206.93      1.55 o 
   6   7   1     1182.56     1226.90      5.35 o 
  -7   8   1      754.92      831.17      4.12 o 
  -6   8   1      562.41      570.74      3.28 o 
  -5   8   1      266.87      294.33      1.93 o 
  -4   8   1      257.43      290.36      1.77 o 
  -3   8   1       56.15       51.32      0.81 o 
  -2   8   1      729.17      766.23      3.60 o 
  -1   8   1     1210.88     1117.32      4.78 o 
   0   8   1     6021.04     6147.83     23.81 o 
   1   8   1     1189.80     1099.17      5.08 o 
   2   8   1      711.17      744.08      3.89 o 
   3   8   1       54.86       50.50      0.89 o 
   4   8   1      251.40      287.12      1.90 o 
   5   8   1      254.95      280.71      1.85 o 
   6   8   1      566.34      576.12      3.02 o 
   7   8   1      753.41      823.27      4.01 o 
  -8   9   1      368.74      393.83      2.48 o 
  -7   9   1        8.53        9.96      0.61 o 
  -6   9   1      269.28      265.14      2.00 o 
  -5   9   1      572.03      574.80      2.93 o 
  -4   9   1     1261.76     1361.73      5.72 o 
  -3   9   1      835.46      967.57      4.33 o 
  -2   9   1     1322.32     1346.74      5.84 o 
  -1   9   1     3954.13     4217.11     15.74 o 
   0   9   1     6602.29     6467.41     25.13 o 
   1   9   1     3951.93     4181.68     16.67 o 
   2   9   1     1352.86     1377.18      6.34 o 
   3   9   1      834.86      962.31      4.91 o 
   4   9   1     1288.08     1389.91      6.10 o 
   5   9   1      587.03      583.40      3.19 o 
   6   9   1      264.56      257.62      1.95 o 
   7   9   1        6.71        7.34      0.56 o 
   8   9   1      373.66      398.94      2.52 o 
  -9  10   1      743.37      765.45      4.02 o 
  -8  10   1       20.65       21.17      0.77 o 
  -7  10   1      151.29      149.51      1.57 o 
  -6  10   1     1081.72     1162.60      5.38 o 
  -5  10   1     1053.51     1042.46      4.72 o 
  -4  10   1     1190.43     1212.88      5.36 o 
  -3  10   1      277.87      244.02      1.76 o 
  -2  10   1      461.79      483.47      2.62 o 
  -1  10   1      135.51      186.50      1.64 o 
   0  10   1      698.31      671.31      3.37 o 
   1  10   1      143.97      193.60      1.58 o 
   2  10   1      452.12      472.46      2.68 o 
   3  10   1      269.75      243.19      1.92 o 
   4  10   1     1201.79     1223.94      5.49 o 
   5  10   1     1062.01     1049.35      4.91 o 
   6  10   1     1094.18     1172.23      5.40 o 
   7  10   1      145.53      138.54      1.50 o 
   8  10   1       18.82       18.99      0.79 o 
   9  10   1      740.45      761.84      4.06 o 
 -10  11   1      244.14      244.79      2.22 o 
  -9  11   1        0.45        1.06      0.66 o 
  -8  11   1      171.62      158.65      1.74 o 
  -7  11   1      388.36      407.58      2.64 o 
  -6  11   1      124.13      137.14      1.51 o 
  -5  11   1      117.56      117.25      1.35 o 
  -4  11   1       83.65       94.83      1.28 o 
  -3  11   1     1644.53     1630.11      6.93 o 
  -2  11   1      206.85      225.58      1.71 o 
  -1  11   1      535.40      516.99      2.78 o 
   0  11   1     1218.32     1321.54      5.87 o 
   1  11   1      532.91      511.89      3.03 o 
   2  11   1      209.46      228.17      1.84 o 
   3  11   1     1652.58     1643.68      7.20 o 
   4  11   1       74.53       83.62      1.41 o 
   5  11   1      116.69      116.64      1.39 o 
   6  11   1      124.89      134.57      1.46 o 
   7  11   1      387.09      407.42      2.75 o 
   8  11   1      176.84      166.30      1.69 o 
   9  11   1        0.28        1.80      0.67 o 
  10  11   1      238.62      244.56      2.64 o 
 -11  12   1       27.21       26.17      1.11 o 
 -10  12   1      478.02      480.27      3.67 o 
  -9  12   1      843.80      852.60      4.67 o 
  -8  12   1       53.92       61.07      1.29 o 
  -7  12   1      239.01      256.55      2.29 o 
  -6  12   1      375.49      386.57      2.58 o 
  -5  12   1      271.88      259.94      2.10 o 
  -4  12   1       43.72       39.82      0.93 o 
  -3  12   1       75.55       76.66      1.18 o 
  -2  12   1      516.35      556.93      3.00 o 
  -1  12   1      182.92      181.22      1.64 o 
   0  12   1     1558.58     1679.63      7.43 o 
   1  12   1      184.53      183.44      1.76 o 
   2  12   1      502.24      536.75      3.04 o 
   3  12   1       80.68       78.23      1.18 o 
   4  12   1       42.18       37.44      0.96 o 
   5  12   1      280.69      270.84      2.27 o 
   6  12   1      373.17      377.60      2.65 o 
   7  12   1      229.37      243.19      2.13 o 
   8  12   1       51.67       55.00      1.29 o 
   9  12   1      857.69      855.62      5.07 o 
  10  12   1      474.13      477.53      4.04 o 
  11  12   1       26.38       26.58      1.22 o 
 -12  13   1        5.80        4.16      0.98 o 
 -11  13   1      183.87      206.46      2.32 o 
 -10  13   1      541.24      563.84      3.80 o 
  -9  13   1      165.73      162.19      1.97 o 
  -8  13   1      137.39      141.00      1.85 o 
  -7  13   1      159.60      156.06      1.89 o 
  -6  13   1      110.30      111.23      1.87 o 
  -5  13   1      458.75      436.76      3.05 o 
  -4  13   1      243.34      251.15      2.11 o 
  -3  13   1      190.15      206.45      1.85 o 
  -2  13   1      117.40      112.72      1.43 o 
  -1  13   1       50.43       38.60      0.97 o 
   0  13   1      194.86      206.91      1.91 o 
   1  13   1       49.03       36.46      0.96 o 
   2  13   1      118.62      115.46      1.46 o 
   3  13   1      185.82      203.39      1.85 o 
   4  13   1      252.71      260.27      2.16 o 
   5  13   1      462.05      439.60      3.06 o 
   6  13   1      110.32      111.27      1.70 o 
   7  13   1      155.88      157.11      1.94 o 
   8  13   1      139.14      147.76      2.00 o 
   9  13   1      169.29      162.45      2.20 o 
  10  13   1      533.82      547.79      4.28 o 
  11  13   1      178.72      198.73      2.76 o 
  12  13   1        5.80        4.41      1.10 o 
 -13  14   1       39.93       40.95      1.87 o 
 -12  14   1       83.72       92.94      2.07 o 
 -11  14   1      123.32      123.29      2.04 o 
 -10  14   1      295.43      300.03      2.75 o 
  -9  14   1      353.30      368.32      3.03 o 
  -8  14   1       33.38       32.88      1.20 o 
  -7  14   1       84.66       82.25      1.58 o 
  -6  14   1       97.61       93.36      1.60 o 
  -5  14   1      244.46      236.69      2.21 o 
  -4  14   1      200.71      209.26      2.11 o 
  -3  14   1      388.15      415.29      2.99 o 
  -2  14   1       60.14       60.09      1.31 o 
  -1  14   1       49.72       51.06      1.22 o 
   0  14   1      153.31      159.99      1.77 o 
   1  14   1       50.23       51.91      1.17 o 
   2  14   1       62.34       57.97      1.28 o 
   3  14   1      382.21      411.43      2.95 o 
   4  14   1      199.33      211.54      2.15 o 
   5  14   1      239.60      235.84      2.57 o 
   6  14   1       98.80       96.38      1.85 o 
   7  14   1       84.10       82.04      1.73 o 
   8  14   1       34.98       33.20      1.27 o 
   9  14   1      351.19      363.77      3.61 o 
  10  14   1      287.88      292.59      3.37 o 
  11  14   1      122.63      118.89      2.40 o 
  12  14   1       85.06       92.19      2.15 o 
  13  14   1       39.91       40.30      1.66 o 
 -14  15   1       19.77       13.91      1.91 o 
 -13  15   1       52.50       53.60      2.29 o 
 -12  15   1       46.85       57.33      2.20 o 
 -11  15   1       94.61       93.40      2.25 o 
 -10  15   1       39.19       43.82      1.53 o 
  -9  15   1       58.58       59.92      1.64 o 
  -8  15   1      178.08      182.87      2.46 o 
  -7  15   1      848.61      831.85      5.34 o 
  -6  15   1       35.14       35.61      1.27 o 
  -5  15   1       85.37       90.89      1.63 o 
  -4  15   1        3.39        3.24      0.79 o 
  -3  15   1      285.74      259.05      2.40 o 
  -2  15   1      297.05      299.29      2.57 o 
  -1  15   1       82.36       85.40      1.56 o 
   0  15   1        4.56        1.20      0.71 o 
   1  15   1       83.92       88.28      1.54 o 
   2  15   1      293.68      291.42      2.45 o 
   3  15   1      286.92      265.59      2.41 o 
   4  15   1        3.39        4.77      0.85 o 
   5  15   1       86.32       93.09      1.81 o 
   6  15   1       35.09       32.83      1.29 o 
   7  15   1      851.69      852.53      5.46 o 
   8  15   1      177.28      187.47      2.64 o 
   9  15   1       57.87       57.71      1.72 o 
  10  15   1       38.86       40.72      1.68 o 
  11  15   1       97.61       99.57      2.32 o 
  12  15   1       46.97       54.08      1.83 o 
  13  15   1       52.85       57.06      1.90 o 
  14  15   1       19.64       16.16      1.45 o 
 -15  16   1       23.51       28.01      2.48 o 
 -14  16   1       75.84       79.98      3.23 o 
 -13  16   1        5.83        4.18      1.60 o 
 -12  16   1       44.61       45.17      2.02 o 
 -11  16   1       79.81       81.01      2.40 o 
 -10  16   1       97.58       90.37      2.36 o 
  -9  16   1      210.07      210.79      2.93 o 
  -8  16   1      122.65      117.83      2.29 o 
  -7  16   1      306.20      320.30      3.09 o 
  -6  16   1       97.43      109.70      2.24 o 
  -5  16   1        8.05        6.59      0.93 o 
  -4  16   1       40.69       44.34      1.33 o 
  -3  16   1      174.98      172.23      2.10 o 
  -2  16   1      119.59      108.89      1.84 o 
  -1  16   1        1.28        1.51      0.83 o 
   0  16   1      146.53      124.79      1.92 o 
   1  16   1        1.46        1.02      0.79 o 
   2  16   1      118.31      108.59      1.80 o 
   3  16   1      174.59      167.67      2.14 o 
   4  16   1       40.40       44.20      1.35 o 
   5  16   1        8.29        7.03      1.02 o 
   6  16   1       94.07      107.06      2.45 o 
   7  16   1      306.00      328.47      3.40 o 
   8  16   1      120.40      116.36      2.36 o 
   9  16   1      213.82      217.34      3.14 o 
  10  16   1       99.29       96.73      2.93 o 
  11  16   1       79.26       75.69      2.38 o 
  12  16   1       44.15       48.22      1.85 o 
  13  16   1        5.67        4.98      1.28 o 
  14  16   1       74.94       78.61      2.35 o 
  15  16   1       23.80       27.52      1.77 o 
 -16  17   1        0.64       -1.11      1.92 o 
 -15  17   1       63.78       57.60      2.90 o 
 -14  17   1       33.57       36.22      2.51 o 
 -13  17   1       20.63       16.62      1.97 o 
 -12  17   1        1.77        1.93      1.52 o 
 -11  17   1       57.44       62.63      2.32 o 
 -10  17   1       75.55       78.11      2.46 o 
  -9  17   1       34.84       38.48      1.90 o 
  -8  17   1        1.48        2.46      1.24 o 
  -7  17   1      127.63      143.75      2.71 o 
  -6  17   1       91.63       86.21      2.04 o 
  -5  17   1       43.03       44.62      1.51 o 
  -4  17   1       67.43       67.35      1.68 o 
  -3  17   1      160.26      142.87      2.22 o 
  -2  17   1       29.02       30.78      1.24 o 
  -1  17   1       52.89       58.99      1.54 o 
   0  17   1        2.13        2.66      0.90 o 
   1  17   1       52.25       57.77      1.51 o 
   2  17   1       30.44       32.11      1.29 o 
   3  17   1      159.89      146.08      2.18 o 
   4  17   1       67.60       65.57      1.90 o 
   5  17   1       43.26       50.33      1.68 o 
   6  17   1       92.63       88.28      2.13 o 
   7  17   1      125.77      144.34      2.58 o 
   8  17   1        1.27        2.37      1.17 o 
   9  17   1       34.34       36.70      1.75 o 
  10  17   1       74.27       79.54      2.28 o 
  11  17   1       57.08       61.08      2.07 o 
  12  17   1        1.75        2.71      1.34 o 
  13  17   1       20.28       20.34      1.60 o 
  14  17   1       34.12       32.90      1.84 o 
  15  17   1       63.59       62.81      2.28 o 
  16  17   1        0.60        3.79      1.67 o 
 -17  18   1       15.36        9.42      2.25 o 
 -16  18   1        3.70        1.90      2.09 o 
 -15  18   1       12.48       14.51      2.35 o 
 -14  18   1       32.16       32.64      2.78 o 
 -13  18   1        6.85        4.68      1.86 o 
 -12  18   1       16.43       20.23      2.10 o 
 -11  18   1        9.05        9.81      1.69 o 
 -10  18   1       16.32       17.11      1.78 o 
  -9  18   1       67.96       68.77      2.50 o 
  -8  18   1       11.13       13.40      1.64 o 
  -7  18   1       18.09       16.72      1.57 o 
  -6  18   1       65.61       67.30      2.10 o 
  -5  18   1       34.63       32.56      1.50 o 
  -4  18   1       67.71       60.00      1.78 o 
  -3  18   1        6.05        4.97      1.11 o 
  -2  18   1       27.53       29.82      1.44 o 
  -1  18   1      312.70      290.15      3.23 o 
   0  18   1       44.12       43.96      1.57 o 
   1  18   1      315.47      287.15      3.24 o 
   2  18   1       27.90       29.37      1.40 o 
   3  18   1        6.94        6.87      1.14 o 
   4  18   1       68.86       62.33      1.88 o 
   5  18   1       35.25       33.22      1.57 o 
   6  18   1       66.15       69.81      2.03 o 
   7  18   1       19.06       17.46      1.43 o 
   8  18   1       10.91       11.56      1.37 o 
   9  18   1       68.02       73.70      2.23 o 
  10  18   1       16.90       13.98      1.56 o 
  11  18   1        9.03        5.38      1.45 o 
  12  18   1       16.34       17.31      1.70 o 
  13  18   1        6.93        2.89      1.45 o 
  14  18   1       32.99       28.50      2.02 o 
  15  18   1       12.61       18.09      2.03 o 
  16  18   1        3.88       -0.16      1.73 o 
  17  18   1       15.54       18.31      2.35 o 
 -18  19   1       14.46       14.08      2.53 o 
 -17  19   1       10.59       16.11      2.44 o 
 -16  19   1       15.49        8.68      2.35 o 
 -15  19   1       13.43        9.26      2.67 o 
 -14  19   1        7.47        5.07      2.13 o 
 -13  19   1       34.39       36.38      2.52 o 
 -12  19   1       16.34       17.77      2.13 o 
 -11  19   1        6.84        8.98      1.91 o 
 -10  19   1       20.90       20.99      1.89 o 
  -9  19   1        6.19        6.65      1.61 o 
  -8  19   1        0.21       -1.41      1.41 o 
  -7  19   1       24.84       21.23      1.77 o 
  -6  19   1       23.57       17.98      1.63 o 
  -5  19   1       19.91       19.55      1.51 o 
  -4  19   1       50.61       52.59      1.88 o 
  -3  19   1      104.04       95.94      2.23 o 
  -2  19   1       26.08       26.41      1.43 o 
  -1  19   1       11.42       10.35      1.24 o 
   0  19   1       80.92       71.28      1.95 o 
   1  19   1       11.53        8.60      1.18 o 
   2  19   1       26.29       24.76      1.45 o 
   3  19   1      102.33       98.14      2.31 o 
   4  19   1       50.55       51.84      2.00 o 
   5  19   1       20.17       22.16      1.60 o 
   6  19   1       23.88       18.37      1.51 o 
   7  19   1       24.78       24.09      1.63 o 
   8  19   1        0.31        0.18      1.80 o 
   9  19   1        6.33        5.17      1.49 o 
  10  19   1       20.97       17.51      1.79 o 
  11  19   1        6.61        6.01      1.68 o 
  12  19   1       15.77       17.99      1.85 o 
  13  19   1       34.69       33.29      2.12 o 
  14  19   1        7.43        6.20      1.80 o 
  15  19   1       13.46       10.39      1.93 o 
  16  19   1       14.97       13.63      2.10 o 
  17  19   1       10.74       12.93      2.29 o 
  18  19   1       14.47        9.73      2.54 o 
 -17  20   1        7.84        5.77      2.26 o 
 -16  20   1        6.88        6.93      2.37 o 
 -15  20   1        7.36        7.09      2.36 o 
 -14  20   1       22.25       21.68      2.55 o 
 -13  20   1       22.77       22.75      2.53 o 
 -12  20   1       15.04       11.48      2.13 o 
 -11  20   1       65.21       61.85      2.88 o 
 -10  20   1       36.81       40.99      2.39 o 
  -9  20   1       36.75       34.97      2.25 o 
  -8  20   1        3.13        1.55      1.54 o 
  -7  20   1       24.77       28.27      1.96 o 
  -6  20   1        5.18        5.85      1.50 o 
  -5  20   1       57.33       59.71      2.28 o 
  -4  20   1       25.80       22.98      1.76 o 
  -3  20   1       64.36       57.32      2.14 o 
  -2  20   1       10.80        9.41      1.40 o 
  -1  20   1       77.17       81.47      2.42 o 
   0  20   1       15.90       11.59      1.60 o 
   1  20   1       77.83       76.96      2.37 o 
   2  20   1       11.06        8.99      1.44 o 
   3  20   1       65.40       60.93      2.11 o 
   4  20   1       25.99       24.02      1.80 o 
   5  20   1       58.35       57.90      2.33 o 
   6  20   1        5.09        1.44      1.43 o 
   7  20   1       25.09       27.98      1.96 o 
   8  20   1        3.19       -0.51      1.56 o 
   9  20   1       36.35       30.32      2.03 o 
  10  20   1       36.60       39.65      2.23 o 
  11  20   1       64.95       64.21      2.67 o 
  12  20   1       15.33       18.95      2.00 o 
  13  20   1       23.04       24.92      2.13 o 
  14  20   1       22.17       22.48      2.16 o 
  15  20   1        7.37        5.79      1.90 o 
  16  20   1        6.90        6.61      2.06 o 
  17  20   1        7.78        8.29      2.22 o 
 -16  21   1       14.95       15.74      2.55 o 
 -15  21   1        2.67        1.22      2.23 o 
 -14  21   1        8.88        8.73      2.36 o 
 -13  21   1        5.93        0.95      2.11 o 
 -12  21   1        2.36        1.10      1.97 o 
 -11  21   1       16.79       14.30      2.14 o 
 -10  21   1        6.28        4.64      1.90 o 
  -9  21   1       19.95       25.42      2.16 o 
  -8  21   1        4.92        3.06      1.96 o 
  -7  21   1       12.78       12.33      1.86 o 
  -6  21   1       23.86       24.32      2.00 o 
  -5  21   1        7.31        7.47      1.57 o 
  -4  21   1       22.77       16.77      1.71 o 
  -3  21   1       27.61       28.69      1.98 o 
  -2  21   1        9.36        2.84      1.58 o 
  -1  21   1        5.51        6.25      1.69 o 
   0  21   1        1.87        1.06      1.40 o 
   1  21   1        5.38        5.55      1.42 o 
   2  21   1        9.68        6.55      1.45 o 
   3  21   1       27.42       25.18      1.76 o 
   4  21   1       23.97       17.94      1.76 o 
   5  21   1        7.13        6.74      1.64 o 
   6  21   1       23.62       22.03      1.96 o 
   7  21   1       12.84       12.24      1.93 o 
   8  21   1        4.99        3.44      1.78 o 
   9  21   1       19.73       19.79      2.20 o 
  10  21   1        6.31        3.55      1.95 o 
  11  21   1       16.77       21.20      2.13 o 
  12  21   1        2.64        1.69      1.78 o 
  13  21   1        6.09        2.71      1.90 o 
  14  21   1        9.07        6.18      1.98 o 
  15  21   1        2.68        0.98      2.08 o 
  16  21   1       15.21       16.55      2.53 o 
 -15  22   1        3.00       -0.85      2.56 o 
 -14  22   1       33.68       38.21      2.94 o 
 -13  22   1        5.13        3.01      2.21 o 
 -12  22   1        2.41        1.39      1.99 o 
 -11  22   1        1.43        0.30      1.96 o 
 -10  22   1       25.50       22.98      2.33 o 
  -9  22   1        6.45        7.44      1.91 o 
  -8  22   1        0.17       -1.67      1.67 o 
  -7  22   1        1.44        0.26      1.68 o 
  -6  22   1        3.79        5.85      1.76 o 
  -5  22   1        4.61        3.91      1.69 o 
  -4  22   1        9.69        7.24      1.86 o 
  -3  22   1       19.41       14.80      1.91 o 
  -2  22   1       14.66       11.87      1.86 o 
  -1  22   1       42.59       39.44      2.42 o 
   0  22   1        0.17        0.36      1.45 o 
   1  22   1       42.14       41.87      2.14 o 
   2  22   1       14.38       11.87      1.68 o 
   3  22   1       19.11       14.57      1.83 o 
   4  22   1        9.56        4.75      1.63 o 
   5  22   1        4.45        3.94      1.65 o 
   6  22   1        3.76        5.16      1.98 o 
   7  22   1        1.48        1.55      1.85 o 
   8  22   1        0.19       -0.40      1.93 o 
   9  22   1        6.16        2.48      2.27 o 
  10  22   1       25.21       27.39      2.69 o 
  11  22   1        1.38       -1.01      2.03 o 
  12  22   1        2.52        2.50      2.13 o 
  13  22   1        4.83        4.57      2.21 o 
  14  22   1       33.53       35.66      4.15 o 
  15  22   1        3.03        0.47      2.23 o 
 -13  23   1        9.02        5.44      2.41 o 
 -12  23   1        0.74       -1.01      2.09 o 
 -11  23   1       21.38       19.07      2.42 o 
 -10  23   1        4.16        1.19      1.99 o 
  -9  23   1        3.27        2.59      1.98 o 
  -8  23   1        1.69       -0.53      1.88 o 
  -7  23   1       17.72       19.01      2.26 o 
  -6  23   1        7.91        6.05      1.98 o 
  -5  23   1       26.54       25.84      2.60 o 
  -4  23   1        9.83       11.81      2.06 o 
  -3  23   1        7.10        7.27      1.97 o 
  -2  23   1       12.00       14.07      2.05 o 
  -1  23   1        7.16        9.13      1.83 o 
   0  23   1       12.87       13.24      1.91 o 
   1  23   1        7.01        7.90      1.82 o 
   2  23   1       12.16        8.88      1.76 o 
   3  23   1        7.41       12.94      1.92 o 
   4  23   1        9.90       10.39      1.96 o 
   5  23   1       26.52       29.51      2.27 o 
   6  23   1        7.79        5.78      1.97 o 
   7  23   1       17.92       24.81      2.55 o 
   8  23   1        1.64       -1.73      2.03 o 
   9  23   1        3.38        0.55      2.10 o 
  10  23   1        4.09        1.85      2.22 o 
  11  23   1       21.58       21.80      2.58 o 
  12  23   1        0.76        1.83      2.16 o 
  13  23   1        9.26        8.32      2.41 o 
 -11  24   1        0.14        1.21      2.36 o 
 -10  24   1        0.99       -0.01      2.19 o 
  -9  24   1       17.41       17.69      2.50 o 
  -8  24   1        3.37        1.22      2.10 o 
  -7  24   1       12.28        7.70      2.27 o 
  -6  24   1        0.14       -1.99      1.99 o 
  -5  24   1        8.73        8.15      2.23 o 
  -4  24   1       12.01       15.77      2.26 o 
  -3  24   1        6.26        5.50      1.97 o 
  -2  24   1        0.39       -0.21      1.74 o 
  -1  24   1        4.62        3.76      1.82 o 
   0  24   1       10.94       14.55      2.06 o 
   1  24   1        4.62        0.94      1.80 o 
   2  24   1        0.51        1.47      1.82 o 
   3  24   1        6.13        1.79      1.82 o 
   4  24   1       11.93       14.24      2.11 o 
   5  24   1        8.94        5.97      2.09 o 
   6  24   1        0.14       -1.65      1.86 o 
   7  24   1       12.25       14.44      2.27 o 
   8  24   1        3.41        2.29      2.22 o 
   9  24   1       17.77       15.28      2.57 o 
  10  24   1        0.99       -1.76      2.14 o 
  11  24   1        0.13       -2.01      2.01 o 
  -9  25   1        0.31       -0.97      2.33 o 
  -8  25   1       11.58        7.34      2.52 o 
  -7  25   1       10.50       12.87      2.45 o 
  -6  25   1        7.23        7.23      2.25 o 
  -5  25   1        2.57        1.14      2.18 o 
  -4  25   1        6.92        8.10      2.15 o 
  -3  25   1       27.06       34.28      2.50 o 
  -2  25   1        1.55       -0.54      1.87 o 
  -1  25   1       16.21       22.46      2.29 o 
   0  25   1        0.08       -1.79      1.79 o 
   1  25   1       15.95       11.47      2.08 o 
   2  25   1        1.54        4.10      2.08 o 
   3  25   1       27.51       35.68      2.72 o 
   4  25   1        6.92        9.35      2.29 o 
   5  25   1        2.44        1.35      2.06 o 
   6  25   1        7.12        7.41      2.18 o 
   7  25   1       10.50       12.44      2.33 o 
   8  25   1       11.63       11.95      2.35 o 
   9  25   1        0.35        1.82      3.88 o 
  -6  26   1        0.05       -0.12      2.20 o 
  -5  26   1       11.60       13.82      2.53 o 
  -4  26   1        7.95        6.90      2.21 o 
  -3  26   1        4.91        9.91      2.15 o 
  -2  26   1       11.20       12.21      2.17 o 
  -1  26   1        0.11       -1.86      1.86 o 
   0  26   1        7.06        6.92      2.28 o 
   1  26   1        0.12       -1.42      1.94 o 
   2  26   1       11.52        9.27      2.28 o 
   3  26   1        4.89        9.32      2.31 o 
   4  26   1        7.92        9.88      2.41 o 
   5  26   1       11.62       11.71      2.49 o 
   6  26   1        0.08       -2.02      2.02 o 
   0   0   2    11917.69    11544.22    129.99 o 
  -1   1   2     5228.86     5093.58     30.85 o 
   0   1   2       96.33       91.10      0.75 o 
   1   1   2     5250.60     5130.60     29.44 o 
  -2   2   2     1442.25     1412.40     14.25 o 
  -1   2   2      188.56      186.12      1.29 o 
   0   2   2     7645.71     7561.27     31.26 o 
   1   2   2      176.04      170.96      1.15 o 
   2   2   2     1418.10     1401.79      9.37 o 
  -3   3   2     1725.76     1843.51     11.06 o 
  -2   3   2     9106.88     9046.53     45.47 o 
  -1   3   2       23.96       25.57      0.54 o 
   0   3   2     2776.49     2767.77     13.63 o 
   1   3   2       26.68       28.99      0.53 o 
   2   3   2     9084.74     8944.34     43.74 o 
   3   3   2     1771.21     1899.68     15.06 o 
  -4   4   2     1211.70     1138.23      7.31 o 
  -3   4   2      227.20      231.50      1.64 o 
  -2   4   2     1138.38     1063.97      5.54 o 
  -1   4   2       17.83       17.49      0.45 o 
   0   4   2      193.02      177.41      1.47 o 
   1   4   2       19.54       18.74      0.55 o 
   2   4   2     1133.03     1055.85      6.26 o 
   3   4   2      229.11      238.98      1.84 o 
   4   4   2     1241.45     1170.89     10.85 o 
  -5   5   2      721.10      784.91      5.80 o 
  -4   5   2       91.65      102.97      1.08 o 
  -3   5   2     1625.94     1561.50      7.41 o 
  -2   5   2      632.26      640.04      3.53 o 
  -1   5   2     3367.43     3380.18     15.40 o 
   0   5   2     5807.37     5725.38     26.32 o 
   1   5   2     3361.89     3356.33     16.10 o 
   2   5   2      658.23      659.83      3.96 o 
   3   5   2     1636.12     1568.79      8.82 o 
   4   5   2       87.19       99.40      1.09 o 
   5   5   2      706.46      777.39      5.61 o 
  -6   6   2      247.72      229.44      2.44 o 
  -5   6   2     2340.85     2391.91     10.93 o 
  -4   6   2       27.75       35.61      0.78 o 
  -3   6   2     1915.19     2045.46      9.34 o 
  -2   6   2       93.45       87.46      1.00 o 
  -1   6   2     1158.05     1156.34      5.98 o 
   0   6   2      155.51      122.23      1.25 o 
   1   6   2     1139.83     1147.67      5.73 o 
   2   6   2       92.78       87.75      1.03 o 
   3   6   2     1912.56     2064.59      9.65 o 
   4   6   2       28.09       36.14      0.71 o 
   5   6   2     2408.84     2470.28     10.72 o 
   6   6   2      240.78      221.05      2.41 o 
  -7   7   2     2723.23     2878.90     18.35 o 
  -6   7   2     5271.17     5285.05     21.65 o 
  -5   7   2      432.84      432.46      2.46 o 
  -4   7   2      961.63      968.75      4.62 o 
  -3   7   2      735.33      773.00      4.19 o 
  -2   7   2      669.71      651.59      3.77 o 
  -1   7   2     1339.10     1334.34      6.79 o 
   0   7   2      451.11      486.42      3.03 o 
   1   7   2     1332.65     1332.53      6.65 o 
   2   7   2      657.68      657.48      3.31 o 
   3   7   2      727.57      778.95      3.79 o 
   4   7   2      957.35      972.71      4.70 o 
   5   7   2      447.84      444.72      2.85 o 
   6   7   2     5251.50     5243.34     21.31 o 
   7   7   2     2702.35     2855.53     16.15 o 
  -8   8   2      493.96      601.07      5.36 o 
  -7   8   2      258.18      259.51      2.13 o 
  -6   8   2      867.25      951.27      4.55 o 
  -5   8   2       95.16       95.51      1.16 o 
  -4   8   2      618.94      610.49      3.24 o 
  -3   8   2     1295.87     1267.31      5.97 o 
  -2   8   2      637.90      625.62      3.58 o 
  -1   8   2      174.86      204.92      1.63 o 
   0   8   2     1052.91     1126.49      5.70 o 
   1   8   2      171.84      202.45      1.66 o 
   2   8   2      649.41      642.30      3.39 o 
   3   8   2     1307.98     1284.94      5.76 o 
   4   8   2      642.94      636.06      3.56 o 
   5   8   2      100.97      100.19      1.36 o 
   6   8   2      867.81      943.07      4.77 o 
   7   8   2      269.68      271.24      2.01 o 
   8   8   2      521.81      633.70      4.78 o 
  -9   9   2     2295.77     2285.74     14.69 o 
  -8   9   2      207.97      206.31      1.91 o 
  -7   9   2      523.57      540.17      3.26 o 
  -6   9   2      140.54      135.55      1.40 o 
  -5   9   2     1843.22     1800.24      7.72 o 
  -4   9   2     1082.71     1094.61      5.27 o 
  -3   9   2     1213.33     1167.53      5.44 o 
  -2   9   2      425.27      436.86      2.55 o 
  -1   9   2      803.67      740.49      3.91 o 
   0   9   2     1000.40     1059.60      5.26 o 
   1   9   2      807.97      758.33      4.03 o 
   2   9   2      439.92      449.22      2.79 o 
   3   9   2     1243.64     1200.05      5.93 o 
   4   9   2     1087.84     1106.20      5.37 o 
   5   9   2     1840.33     1791.81      7.73 o 
   6   9   2      140.30      134.64      1.56 o 
   7   9   2      533.88      543.18      3.07 o 
   8   9   2      207.31      206.08      1.80 o 
   9   9   2     2279.70     2273.71     14.82 o 
 -10  10   2        9.87       15.13      1.24 o 
  -9  10   2      627.92      628.79      3.74 o 
  -8  10   2       36.36       37.84      1.04 o 
  -7  10   2      655.94      631.78      3.79 o 
  -6  10   2      477.37      516.12      2.98 o 
  -5  10   2      372.19      391.82      2.57 o 
  -4  10   2     3192.49     3320.11     13.64 o 
  -3  10   2       92.93      112.64      1.51 o 
  -2  10   2     2459.52     2487.74     10.28 o 
  -1  10   2     3206.26     3121.59     12.61 o 
   0  10   2     4010.37     4022.86     15.53 o 
   1  10   2     3226.12     3161.68     12.87 o 
   2  10   2     2453.15     2496.11     10.94 o 
   3  10   2       90.85      108.36      1.85 o 
   4  10   2     3153.97     3275.29     13.59 o 
   5  10   2      386.45      405.96      2.60 o 
   6  10   2      474.75      512.94      3.07 o 
   7  10   2      650.82      624.60      3.66 o 
   8  10   2       31.99       33.36      1.04 o 
   9  10   2      631.00      628.07      4.16 o 
  10  10   2       10.98       11.46      1.39 o 
 -11  11   2       37.77       39.76      1.79 o 
 -10  11   2       96.80       93.01      1.63 o 
  -9  11   2       19.81       18.26      0.91 o 
  -8  11   2      203.61      210.34      2.12 o 
  -7  11   2      443.43      452.37      3.10 o 
  -6  11   2       74.27       67.20      1.18 o 
  -5  11   2      602.37      566.61      3.33 o 
  -4  11   2      172.07      186.62      2.20 o 
  -3  11   2       67.67       70.73      1.09 o 
  -2  11   2     2505.11     2503.06     10.41 o 
  -1  11   2      789.15      775.91      3.94 o 
   0  11   2     1174.38     1145.37      5.21 o 
   1  11   2      793.67      774.95      4.03 o 
   2  11   2     2498.53     2488.00     10.80 o 
   3  11   2       65.47       67.67      1.31 o 
   4  11   2      181.83      193.08      1.82 o 
   5  11   2      613.41      572.30      3.40 o 
   6  11   2       68.44       62.21      1.22 o 
   7  11   2      446.39      450.61      3.32 o 
   8  11   2      205.67      208.51      2.20 o 
   9  11   2       18.92       16.44      1.06 o 
  10  11   2       95.96       91.74      1.83 o 
  11  11   2       39.94       42.78      1.94 o 
 -12  12   2        2.51        3.39      1.32 o 
 -11  12   2      199.78      207.43      2.40 o 
 -10  12   2       95.06       98.07      1.75 o 
  -9  12   2      108.45      110.66      1.74 o 
  -8  12   2      255.74      262.22      2.44 o 
  -7  12   2      390.40      402.11      3.11 o 
  -6  12   2      167.15      174.48      1.94 o 
  -5  12   2      301.32      277.57      2.25 o 
  -4  12   2       32.29       43.08      1.01 o 
  -3  12   2       34.90       41.71      1.01 o 
  -2  12   2     1067.02     1023.97      4.97 o 
  -1  12   2      921.47      876.77      4.42 o 
   0  12   2       81.32       83.83      1.52 o 
   1  12   2      928.31      882.40      4.73 o 
   2  12   2     1061.52     1028.08      5.52 o 
   3  12   2       35.84       41.02      1.11 o 
   4  12   2       34.87       45.50      1.19 o 
   5  12   2      298.94      278.53      2.53 o 
   6  12   2      165.31      170.51      2.15 o 
   7  12   2      385.07      388.37      3.07 o 
   8  12   2      252.99      260.63      2.69 o 
   9  12   2      107.99      107.93      1.92 o 
  10  12   2       94.17       96.57      1.90 o 
  11  12   2      201.10      216.05      2.58 o 
  12  12   2        1.68        0.80      1.42 o 
 -13  13   2       65.45       63.89      2.54 o 
 -12  13   2       64.43       62.01      1.68 o 
 -11  13   2       74.71       86.45      1.86 o 
 -10  13   2      164.76      178.65      2.35 o 
  -9  13   2      162.12      180.70      2.30 o 
  -8  13   2        1.59       -0.84      0.86 o 
  -7  13   2       78.33       76.65      1.58 o 
  -6  13   2      703.12      733.16      4.44 o 
  -5  13   2       84.45       75.25      1.43 o 
  -4  13   2      337.61      329.15      2.64 o 
  -3  13   2       68.10       77.86      1.37 o 
  -2  13   2      384.79      398.54      2.85 o 
  -1  13   2      787.65      818.16      4.53 o 
   0  13   2       10.19        6.04      0.79 o 
   1  13   2      787.16      820.79      5.17 o 
   2  13   2      388.98      403.89      3.19 o 
   3  13   2       66.12       77.97      1.55 o 
   4  13   2      332.92      328.01      3.06 o 
   5  13   2       85.54       76.75      1.60 o 
   6  13   2      698.19      730.77      5.00 o 
   7  13   2       76.60       73.49      1.56 o 
   8  13   2        1.58       -0.06      0.85 o 
   9  13   2      161.80      174.95      2.59 o 
  10  13   2      162.69      173.35      2.47 o 
  11  13   2       72.30       78.82      1.91 o 
  12  13   2       64.10       63.86      1.86 o 
  13  13   2       69.07       63.53      2.87 o 
 -14  14   2      190.39      198.56      4.35 o 
 -13  14   2       60.18       60.38      1.89 o 
 -12  14   2       24.26       27.86      1.37 o 
 -11  14   2      253.11      269.66      2.93 o 
 -10  14   2       52.40       54.63      1.58 o 
  -9  14   2      103.50       96.79      1.97 o 
  -8  14   2      104.19      108.21      2.06 o 
  -7  14   2      205.49      201.13      2.47 o 
  -6  14   2        3.87        3.88      0.92 o 
  -5  14   2      245.83      236.38      2.48 o 
  -4  14   2      315.21      328.28      2.87 o 
  -3  14   2      687.52      646.31      4.18 o 
  -2  14   2       41.82       35.21      1.15 o 
  -1  14   2        3.47        3.23      0.77 o 
   0  14   2       83.96       99.92      1.68 o 
   1  14   2        3.90        4.71      0.80 o 
   2  14   2       41.26       34.84      1.13 o 
   3  14   2      692.39      655.76      4.61 o 
   4  14   2      314.25      330.62      3.46 o 
   5  14   2      246.40      233.00      2.58 o 
   6  14   2        3.71        2.63      0.94 o 
   7  14   2      205.09      203.01      2.50 o 
   8  14   2      103.59      106.29      1.99 o 
   9  14   2      100.08       95.41      2.00 o 
  10  14   2       51.41       56.54      1.74 o 
  11  14   2      252.50      269.88      3.09 o 
  12  14   2       23.43       26.86      1.56 o 
  13  14   2       61.42       67.67      2.19 o 
  14  14   2      188.58      202.67      4.90 o 
 -15  15   2      158.79      168.95      5.27 o 
 -14  15   2       43.04       44.98      2.08 o 
 -13  15   2       38.58       38.58      1.82 o 
 -12  15   2       50.99       53.86      1.76 o 
 -11  15   2       32.89       31.80      1.42 o 
 -10  15   2       61.07       66.21      1.80 o 
  -9  15   2       87.52       81.90      1.96 o 
  -8  15   2       10.17        8.24      1.09 o 
  -7  15   2       25.54       27.47      1.46 o 
  -6  15   2      513.87      490.41      3.99 o 
  -5  15   2      611.95      592.52      4.44 o 
  -4  15   2      422.39      387.28      3.46 o 
  -3  15   2      855.07      851.49      5.45 o 
  -2  15   2      447.76      448.88      3.75 o 
  -1  15   2      681.14      654.41      4.44 o 
   0  15   2      116.29      118.92      1.99 o 
   1  15   2      677.79      656.50      4.33 o 
   2  15   2      441.01      447.19      3.57 o 
   3  15   2      863.96      861.96      5.38 o 
   4  15   2      418.36      395.24      3.40 o 
   5  15   2      610.08      591.05      4.41 o 
   6  15   2      512.44      496.01      4.09 o 
   7  15   2       25.83       29.82      1.37 o 
   8  15   2       10.14        8.77      1.13 o 
   9  15   2       86.93       84.45      1.98 o 
  10  15   2       61.17       64.89      1.82 o 
  11  15   2       33.23       30.03      1.67 o 
  12  15   2       51.00       52.81      2.02 o 
  13  15   2       39.10       40.92      2.01 o 
  14  15   2       45.07       46.22      2.14 o 
  15  15   2      159.72      166.32      4.70 o 
 -16  16   2       22.51       22.96      3.05 o 
 -15  16   2        3.72        4.51      1.72 o 
 -14  16   2       20.25       18.78      2.04 o 
 -13  16   2       83.79       84.56      2.80 o 
 -12  16   2        7.97        7.11      1.57 o 
 -11  16   2       87.01       86.38      2.23 o 
 -10  16   2       64.03       65.10      1.90 o 
  -9  16   2      109.74      115.00      2.31 o 
  -8  16   2       35.79       33.42      1.58 o 
  -7  16   2      214.46      213.25      2.77 o 
  -6  16   2       62.51       60.68      1.69 o 
  -5  16   2       25.60       24.79      1.27 o 
  -4  16   2      220.95      225.70      3.49 o 
  -3  16   2      171.66      174.73      2.44 o 
  -2  16   2      329.85      309.81      3.13 o 
  -1  16   2      120.39      124.22      2.18 o 
   0  16   2       81.95       86.47      2.07 o 
   1  16   2      124.80      134.10      2.47 o 
   2  16   2      325.95      305.43      3.08 o 
   3  16   2      168.45      176.06      2.75 o 
   4  16   2      219.26      227.17      2.86 o 
   5  16   2       25.61       24.11      1.27 o 
   6  16   2       61.90       60.19      1.74 o 
   7  16   2      213.76      210.33      2.93 o 
   8  16   2       35.67       35.72      1.60 o 
   9  16   2      107.60      110.62      2.45 o 
  10  16   2       65.57       69.13      2.16 o 
  11  16   2       85.86       84.29      2.47 o 
  12  16   2        7.89        8.58      1.45 o 
  13  16   2       83.02       83.16      2.61 o 
  14  16   2       19.98       21.80      1.84 o 
  15  16   2        3.35        4.80      1.57 o 
  16  16   2       22.87       25.63      2.80 o 
 -17  17   2       14.96       18.08      4.40 o 
 -16  17   2        2.09        4.66      2.19 o 
 -15  17   2       17.67       18.76      2.15 o 
 -14  17   2       16.30       17.41      2.11 o 
 -13  17   2        7.27        9.29      1.90 o 
 -12  17   2       33.49       36.20      2.20 o 
 -11  17   2        2.62        1.47      1.42 o 
 -10  17   2       75.86       81.52      2.35 o 
  -9  17   2       37.62       36.32      1.65 o 
  -8  17   2        2.61        0.34      1.12 o 
  -7  17   2       16.24       12.26      1.22 o 
  -6  17   2       68.78       66.08      1.80 o 
  -5  17   2      179.59      177.67      2.49 o 
  -4  17   2        4.51        3.03      1.03 o 
  -3  17   2      285.74      275.92      3.04 o 
  -2  17   2       78.08       91.80      1.98 o 
  -1  17   2       70.01       68.08      1.77 o 
   0  17   2        1.29        1.12      1.02 o 
   1  17   2       71.98       70.97      1.83 o 
   2  17   2       78.93       87.18      1.99 o 
   3  17   2      284.27      281.98      3.14 o 
   4  17   2        4.57        3.21      1.06 o 
   5  17   2      180.29      177.86      3.12 o 
   6  17   2       68.45       64.84      1.91 o 
   7  17   2       16.84       10.62      1.35 o 
   8  17   2        2.56        0.49      1.19 o 
   9  17   2       37.35       36.29      1.89 o 
  10  17   2       76.55       81.71      2.54 o 
  11  17   2        3.10        3.36      1.43 o 
  12  17   2       33.88       36.59      2.02 o 
  13  17   2        7.60        5.93      1.57 o 
  14  17   2       16.43       16.38      1.79 o 
  15  17   2       17.42       13.20      1.83 o 
  16  17   2        2.08        4.97      1.78 o 
  17  17   2       15.26       12.89      3.30 o 
 -18  18   2        3.71        1.76      3.57 o 
 -17  18   2        6.95        4.50      2.49 o 
 -16  18   2        8.82       10.21      3.01 o 
 -15  18   2        2.57        1.56      2.10 o 
 -14  18   2       14.04        9.43      2.02 o 
 -13  18   2       18.99       17.47      2.08 o 
 -12  18   2       27.35       28.71      2.13 o 
 -11  18   2        1.50       -0.64      1.43 o 
 -10  18   2       78.41       86.29      2.62 o 
  -9  18   2        9.33        7.22      1.49 o 
  -8  18   2       36.54       32.27      1.78 o 
  -7  18   2       11.36        9.57      1.49 o 
  -6  18   2       17.96       16.27      1.26 o 
  -5  18   2        5.37        5.45      1.09 o 
  -4  18   2      133.50      119.74      2.42 o 
  -3  18   2       80.72       70.91      1.87 o 
  -2  18   2       18.68       16.21      1.27 o 
  -1  18   2      173.82      176.00      2.65 o 
   0  18   2      360.70      345.97      3.60 o 
   1  18   2      171.74      173.00      2.57 o 
   2  18   2       18.90       15.21      1.28 o 
   3  18   2       79.78       77.54      1.98 o 
   4  18   2      134.51      125.51      2.75 o 
   5  18   2        6.11        5.86      1.30 o 
   6  18   2       18.53       16.29      1.48 o 
   7  18   2       10.61        8.13      1.45 o 
   8  18   2       37.64       35.23      1.90 o 
   9  18   2        9.51        6.46      1.49 o 
  10  18   2       78.90       86.27      2.65 o 
  11  18   2        1.79       -1.27      1.52 o 
  12  18   2       26.42       29.94      2.10 o 
  13  18   2       19.56       22.15      1.91 o 
  14  18   2       13.88       11.55      1.85 o 
  15  18   2        2.58        2.99      1.77 o 
  16  18   2        8.67        5.65      1.90 o 
  17  18   2        6.92        5.26      1.93 o 
  18  18   2        3.72        2.69      2.68 o 
 -18  19   2        0.76       -2.50      2.50 o 
 -17  19   2        1.29        0.41      2.67 o 
 -16  19   2        2.34        2.34      2.10 o 
 -15  19   2        3.20       -0.63      2.71 o 
 -14  19   2        3.25        3.12      1.99 o 
 -13  19   2       43.68       49.95      2.72 o 
 -12  19   2       12.94       13.78      1.92 o 
 -11  19   2       16.48       14.48      1.82 o 
 -10  19   2       23.68       28.47      1.99 o 
  -9  19   2       37.26       34.79      2.08 o 
  -8  19   2       10.21        6.73      1.50 o 
  -7  19   2       15.68       14.84      1.54 o 
  -6  19   2       80.61       83.93      2.27 o 
  -5  19   2        4.05        2.94      1.22 o 
  -4  19   2       48.66       47.50      1.79 o 
  -3  19   2        6.47        7.61      1.22 o 
  -2  19   2       27.92       26.02      1.55 o 
  -1  19   2        8.45       12.17      1.33 o 
   0  19   2       69.52       66.45      2.00 o 
   1  19   2        7.80        7.26      1.27 o 
   2  19   2       28.26       25.46      1.53 o 
   3  19   2        5.88        4.28      1.25 o 
   4  19   2       49.39       50.37      1.90 o 
   5  19   2        4.31        2.17      1.27 o 
   6  19   2       80.98       86.48      2.71 o 
   7  19   2       14.85       15.03      1.79 o 
   8  19   2       10.61        9.77      1.65 o 
   9  19   2       37.42       32.03      2.06 o 
  10  19   2       23.53       26.62      1.92 o 
  11  19   2       16.82       15.75      1.91 o 
  12  19   2       12.45       11.37      1.87 o 
  13  19   2       43.85       49.22      2.57 o 
  14  19   2        3.34        4.33      1.78 o 
  15  19   2        3.23        4.11      1.99 o 
  16  19   2        2.36        2.45      1.97 o 
  17  19   2        1.27       -1.89      1.89 o 
  18  19   2        0.79        3.38      2.45 o 
 -17  20   2        0.22       -2.23      2.23 o 
 -16  20   2        0.72       -0.37      2.13 o 
 -15  20   2        0.21       -0.73      2.01 o 
 -14  20   2        2.95        3.07      2.08 o 
 -13  20   2       13.67       14.25      2.26 o 
 -12  20   2        6.91        6.71      1.93 o 
 -11  20   2        0.34       -1.12      1.55 o 
 -10  20   2        5.44        5.35      1.66 o 
  -9  20   2        5.04        4.58      1.60 o 
  -8  20   2        5.44        3.69      1.56 o 
  -7  20   2       58.38       60.45      2.42 o 
  -6  20   2        1.50        0.78      1.29 o 
  -5  20   2        2.93        0.74      1.24 o 
  -4  20   2       33.85       30.76      1.68 o 
  -3  20   2       21.81       17.89      1.54 o 
  -2  20   2        3.46        0.71      1.26 o 
  -1  20   2       14.29       17.60      1.56 o 
   0  20   2        1.59        2.33      1.21 o 
   1  20   2       14.56       16.90      1.46 o 
   2  20   2        3.42        0.99      1.25 o 
   3  20   2       21.81       18.75      1.58 o 
   4  20   2       33.42       31.38      1.77 o 
   5  20   2        2.92        1.39      1.35 o 
   6  20   2        1.53        1.80      1.46 o 
   7  20   2       58.00       56.77      2.57 o 
   8  20   2        6.13        3.38      1.59 o 
   9  20   2        4.83        4.72      1.72 o 
  10  20   2        5.65        4.99      1.90 o 
  11  20   2        0.35        2.03      1.95 o 
  12  20   2        7.03        3.58      1.98 o 
  13  20   2       13.75       12.93      2.11 o 
  14  20   2        3.02        1.89      1.91 o 
  15  20   2        0.20       -0.92      1.94 o 
  16  20   2        0.71       -1.95      1.95 o 
  17  20   2        0.22       -0.71      2.51 o 
 -16  21   2        0.51       -1.43      2.26 o 
 -15  21   2        1.03       -1.79      2.18 o 
 -14  21   2        1.06       -0.10      2.03 o 
 -13  21   2        1.50       -0.58      1.99 o 
 -12  21   2        3.53        3.58      2.06 o 
 -11  21   2        5.53        5.23      1.86 o 
 -10  21   2       12.31       13.14      1.87 o 
  -9  21   2        7.93        8.98      1.77 o 
  -8  21   2        2.76        2.51      1.59 o 
  -7  21   2       11.68       15.46      1.80 o 
  -6  21   2        6.32        1.11      1.72 o 
  -5  21   2        1.61       -0.54      1.46 o 
  -4  21   2        2.54        0.94      1.48 o 
  -3  21   2       69.11       72.94      2.34 o 
  -2  21   2        6.40        5.84      1.42 o 
  -1  21   2       32.40       33.25      1.77 o 
   0  21   2        5.48        4.95      1.33 o 
   1  21   2       32.35       34.00      1.84 o 
   2  21   2        6.51        5.53      1.51 o 
   3  21   2       69.38       65.49      2.48 o 
   4  21   2        2.64        1.07      1.47 o 
   5  21   2        1.49        0.41      1.53 o 
   6  21   2        6.17        2.87      1.64 o 
   7  21   2       11.35       13.24      1.74 o 
   8  21   2        2.86       -0.04      1.74 o 
   9  21   2        8.14       10.95      2.14 o 
  10  21   2       12.35       13.35      2.29 o 
  11  21   2        5.49        6.16      2.16 o 
  12  21   2        3.51        1.64      2.11 o 
  13  21   2        1.42       -1.06      2.01 o 
  14  21   2        1.09       -1.04      2.07 o 
  15  21   2        1.04       -1.77      2.19 o 
  16  21   2        0.53       -0.21      2.26 o 
 -14  22   2        1.72        0.42      2.14 o 
 -13  22   2        9.44        3.88      2.17 o 
 -12  22   2        8.10        9.11      2.28 o 
 -11  22   2        2.56        2.72      2.10 o 
 -10  22   2       43.76       44.90      2.58 o 
  -9  22   2        0.66       -0.50      1.68 o 
  -8  22   2        4.36        0.08      1.62 o 
  -7  22   2       17.02       19.79      2.08 o 
  -6  22   2        2.12       -0.82      1.88 o 
  -5  22   2        7.29       11.55      1.78 o 
  -4  22   2        8.38        7.81      1.71 o 
  -3  22   2       24.51       25.57      2.19 o 
  -2  22   2        6.30        9.01      1.65 o 
  -1  22   2       42.63       45.81      2.64 o 
   0  22   2        0.49        0.96      1.60 o 
   1  22   2       42.81       44.93      2.22 o 
   2  22   2        6.36        8.31      1.80 o 
   3  22   2       24.76       25.32      2.13 o 
   4  22   2        7.80        4.69      1.74 o 
   5  22   2        7.07        5.34      1.89 o 
   6  22   2        2.02       -0.58      1.68 o 
   7  22   2       17.31       20.75      2.05 o 
   8  22   2        4.25        1.52      1.83 o 
   9  22   2        0.71        0.58      2.03 o 
  10  22   2       43.87       50.02      3.09 o 
  11  22   2        2.63        1.84      2.16 o 
  12  22   2        8.19        5.79      2.30 o 
  13  22   2        9.33        5.40      2.34 o 
  14  22   2        1.68        3.66      2.51 o 
 -13  23   2        3.57        4.23      2.26 o 
 -12  23   2        0.89       -1.26      2.10 o 
 -11  23   2        2.37        1.70      2.09 o 
 -10  23   2        6.11        3.96      2.07 o 
  -9  23   2       13.86       14.78      2.12 o 
  -8  23   2        2.50        0.90      2.52 o 
  -7  23   2        2.32        1.23      1.76 o 
  -6  23   2        6.11        4.76      1.76 o 
  -5  23   2        8.60        8.71      1.81 o 
  -4  23   2        1.13       -0.82      1.66 o 
  -3  23   2       11.00       10.20      1.88 o 
  -2  23   2        0.61        1.74      1.70 o 
  -1  23   2       12.79       10.44      1.88 o 
   0  23   2       13.80       17.63      1.91 o 
   1  23   2       12.90        7.59      1.96 o 
   2  23   2        0.69       -1.64      1.64 o 
   3  23   2       11.14        7.63      1.89 o 
   4  23   2        1.20        1.40      1.82 o 
   5  23   2        8.69        9.49      2.05 o 
   6  23   2        6.12        7.23      2.03 o 
   7  23   2        2.37       -1.76      2.57 o 
   8  23   2        2.52       -0.08      1.97 o 
   9  23   2       14.18       14.93      2.28 o 
  10  23   2        5.99        5.62      2.37 o 
  11  23   2        2.39        2.53      2.99 o 
  12  23   2        0.89       -2.50      2.50 o 
  13  23   2        3.65        1.29      2.65 o 
 -11  24   2        1.45        4.13      2.24 o 
 -10  24   2        1.00        0.46      2.79 o 
  -9  24   2       10.45        8.02      2.19 o 
  -8  24   2        3.71        1.00      1.99 o 
  -7  24   2       10.41       12.01      2.30 o 
  -6  24   2        4.42        3.18      2.09 o 
  -5  24   2        7.00        6.36      1.94 o 
  -4  24   2        4.62        4.35      1.92 o 
  -3  24   2        6.93        6.47      2.00 o 
  -2  24   2        4.80        6.13      2.00 o 
  -1  24   2       18.11       17.30      2.23 o 
   0  24   2       32.26       35.64      2.45 o 
   1  24   2       17.77       18.49      2.21 o 
   2  24   2        4.64        2.14      1.88 o 
   3  24   2        7.16        4.40      1.94 o 
   4  24   2        4.54        8.35      2.13 o 
   5  24   2        6.92        5.01      2.39 o 
   6  24   2        4.59        1.69      1.98 o 
   7  24   2       10.71       12.47      2.21 o 
   8  24   2        3.65        0.16      2.05 o 
   9  24   2       10.61       12.05      2.32 o 
  10  24   2        1.02       -2.14      2.14 o 
  11  24   2        1.50        0.12      2.59 o 
  -8  25   2        3.74        0.29      2.19 o 
  -7  25   2        7.20        7.17      2.31 o 
  -6  25   2        4.08        5.89      2.26 o 
  -5  25   2        4.60        1.88      2.15 o 
  -4  25   2        0.14        2.00      2.13 o 
  -3  25   2       21.48       24.18      2.59 o 
  -2  25   2       16.02       12.49      2.35 o 
  -1  25   2       16.37       17.45      2.23 o 
   0  25   2        0.16       -0.43      2.08 o 
   1  25   2       16.12       11.46      2.23 o 
   2  25   2       15.55       18.37      2.25 o 
   3  25   2       21.67       26.12      2.59 o 
   4  25   2        0.14        0.51      2.03 o 
   5  25   2        4.57        2.41      2.11 o 
   6  25   2        4.11        7.20      2.51 o 
   7  25   2        7.22        8.38      2.38 o 
   8  25   2        3.70        1.58      2.23 o 
  -5  26   2        1.45        1.78      2.52 o 
  -4  26   2        4.36        7.14      2.30 o 
  -3  26   2        6.80        4.80      2.27 o 
  -2  26   2        4.53        5.79      2.15 o 
  -1  26   2        4.35        8.58      2.17 o 
   0  26   2        0.29        0.67      2.16 o 
   1  26   2        4.28        5.36      2.28 o 
   2  26   2        4.54        4.83      2.42 o 
   3  26   2        6.96        7.07      2.77 o 
   4  26   2        4.42        5.31      2.47 o 
   5  26   2        1.49        4.20      2.33 o 
   0   1   3     5245.71     5261.54     24.67 o 
  -1   2   3      589.88      588.31      3.46 o 
   0   2   3     1549.01     1536.62      8.15 o 
   1   2   3      573.00      574.17      3.35 o 
  -2   3   3      754.53      836.79      4.95 o 
  -1   3   3     1453.71     1466.56      7.99 o 
   0   3   3        2.64        1.97      0.37 o 
   1   3   3     1484.77     1510.01      8.76 o 
   2   3   3      775.91      851.08      6.26 o 
  -3   4   3      780.11      850.18      8.17 o 
  -2   4   3     1804.82     1847.37      9.54 o 
  -1   4   3     2318.86     2272.34     12.26 o 
   0   4   3      147.38      158.55      1.44 o 
   1   4   3     2246.16     2190.10     13.76 o 
   2   4   3     1833.68     1878.88     11.89 o 
   3   4   3      798.26      868.63      5.65 o 
  -4   5   3     4002.10     4223.48     17.01 o 
  -3   5   3     4575.57     4775.25     21.07 o 
  -2   5   3       16.42       16.33      0.56 o 
  -1   5   3      471.76      513.03      3.18 o 
   0   5   3      171.58      141.32      1.58 o 
   1   5   3      499.22      541.45      3.86 o 
   2   5   3       17.80       17.05      0.61 o 
   3   5   3     4620.32     4825.52     24.56 o 
   4   5   3     3971.32     4227.98     22.59 o 
  -5   6   3      713.22      740.54      3.40 o 
  -4   6   3       53.53       85.04      0.95 o 
  -3   6   3     7002.17     7357.67     29.14 o 
  -2   6   3     5460.88     5548.98     25.65 o 
  -1   6   3     1770.36     1814.85      8.69 o 
   0   6   3      384.97      461.62      2.73 o 
   1   6   3     1771.63     1828.25      8.99 o 
   2   6   3     5461.58     5544.59     25.64 o 
   3   6   3     7018.64     7407.42     32.00 o 
   4   6   3       56.68       90.64      1.37 o 
   5   6   3      715.52      744.44      3.98 o 
  -6   7   3      911.82      921.33      4.43 o 
  -5   7   3      670.88      668.08      4.10 o 
  -4   7   3      521.60      568.12      3.07 o 
  -3   7   3     1396.10     1474.97      6.50 o 
  -2   7   3     1196.32     1131.52      5.16 o 
  -1   7   3      839.65      877.13      4.23 o 
   0   7   3     1454.45     1570.78      7.04 o 
   1   7   3      848.85      885.98      5.15 o 
   2   7   3     1206.52     1154.34      5.57 o 
   3   7   3     1352.07     1452.40      7.58 o 
   4   7   3      538.69      583.82      3.28 o 
   5   7   3      661.70      663.65      4.17 o 
   6   7   3      910.33      920.91      4.62 o 
  -7   8   3      500.36      542.27      3.43 o 
  -6   8   3      313.97      371.18      2.45 o 
  -5   8   3       15.73       15.26      0.61 o 
  -4   8   3       98.58       90.99      1.10 o 
  -3   8   3      615.49      648.06      3.26 o 
  -2   8   3     1419.56     1395.08      6.16 o 
  -1   8   3      134.12      101.86      1.16 o 
   0   8   3      416.53      424.38      2.45 o 
   1   8   3      140.35      108.77      1.29 o 
   2   8   3     1433.92     1422.71      6.38 o 
   3   8   3      607.33      653.29      3.49 o 
   4   8   3      102.07       94.30      1.18 o 
   5   8   3       14.03       13.32      0.60 o 
   6   8   3      310.44      362.19      2.45 o 
   7   8   3      500.29      534.40      3.08 o 
  -8   9   3      199.70      185.73      2.42 o 
  -7   9   3       68.33       56.35      1.27 o 
  -6   9   3      330.07      351.27      2.67 o 
  -5   9   3       90.88       86.54      1.32 o 
  -4   9   3     1246.38     1249.02      5.78 o 
  -3   9   3      767.24      753.61      3.84 o 
  -2   9   3       67.20       71.46      1.06 o 
  -1   9   3     1409.20     1365.53      6.55 o 
   0   9   3     3041.09     3111.25     13.61 o 
   1   9   3     1399.32     1352.07      6.23 o 
   2   9   3       67.38       73.27      1.43 o 
   3   9   3      765.58      753.29      4.26 o 
   4   9   3     1235.75     1245.64      5.88 o 
   5   9   3       96.41       91.25      1.28 o 
   6   9   3      331.40      354.93      2.46 o 
   7   9   3       70.40       58.53      1.10 o 
   8   9   3      198.86      188.36      2.10 o 
  -9  10   3      388.85      431.15      4.09 o 
  -8  10   3       81.27       86.05      1.92 o 
  -7  10   3       81.77       85.12      1.58 o 
  -6  10   3      134.10      122.11      1.86 o 
  -5  10   3       56.01       58.08      1.21 o 
  -4  10   3       64.24       71.21      1.22 o 
  -3  10   3      606.90      572.04      3.40 o 
  -2  10   3       64.79       52.20      0.99 o 
  -1  10   3     1749.75     1674.38      7.75 o 
   0  10   3       77.55       90.97      1.53 o 
   1  10   3     1764.74     1692.81      7.95 o 
   2  10   3       64.75       53.40      0.96 o 
   3  10   3      613.90      591.48      3.43 o 
   4  10   3       68.51       72.30      1.14 o 
   5  10   3       52.27       55.85      1.08 o 
   6  10   3      139.83      121.91      1.62 o 
   7  10   3       83.10       85.63      1.71 o 
   8  10   3       80.79       82.92      1.79 o 
   9  10   3      385.60      422.22      3.64 o 
 -10  11   3      411.37      403.47      3.32 o 
  -9  11   3      156.40      146.69      1.98 o 
  -8  11   3      151.31      151.73      2.19 o 
  -7  11   3      604.21      605.78      4.73 o 
  -6  11   3       70.98       76.31      1.72 o 
  -5  11   3      271.24      252.28      2.66 o 
  -4  11   3      536.76      551.16      4.07 o 
  -3  11   3       44.97       44.17      1.16 o 
  -2  11   3       34.39       42.49      1.07 o 
  -1  11   3       75.96       88.89      1.34 o 
   0  11   3        6.19        3.39      0.57 o 
   1  11   3       77.34       88.45      1.26 o 
   2  11   3       31.88       40.05      0.94 o 
   3  11   3       43.03       43.17      1.05 o 
   4  11   3      530.64      537.67      3.58 o 
   5  11   3      276.45      259.12      2.45 o 
   6  11   3       72.02       73.53      1.65 o 
   7  11   3      602.74      601.04      4.92 o 
   8  11   3      147.58      143.92      2.44 o 
   9  11   3      162.94      147.12      2.35 o 
  10  11   3      418.35      406.76      4.83 o 
 -11  12   3      156.58      150.21      2.28 o 
 -10  12   3      121.96      130.05      2.03 o 
  -9  12   3       80.64       88.73      1.75 o 
  -8  12   3      110.37      107.53      1.92 o 
  -7  12   3      302.70      301.50      2.96 o 
  -6  12   3      134.15      136.61      2.13 o 
  -5  12   3        4.16        4.45      0.91 o 
  -4  12   3      481.45      468.58      4.01 o 
  -3  12   3      806.98      807.96      5.73 o 
  -2  12   3       36.85       39.70      1.27 o 
  -1  12   3        0.58        2.07      0.82 o 
   0  12   3      347.72      338.68      2.99 o 
   1  12   3        0.65        0.51      0.67 o 
   2  12   3       39.10       43.97      1.44 o 
   3  12   3      802.62      804.86      5.27 o 
   4  12   3      477.91      461.60      3.57 o 
   5  12   3        3.60        3.80      0.85 o 
   6  12   3      133.04      135.46      2.14 o 
   7  12   3      306.88      309.76      3.98 o 
   8  12   3      111.89      106.66      2.20 o 
   9  12   3       74.38       77.97      2.03 o 
  10  12   3      117.17      125.77      2.38 o 
  11  12   3      156.99      148.47      3.04 o 
 -12  13   3      147.84      166.38      2.50 o 
 -11  13   3      128.98      131.80      2.24 o 
 -10  13   3      387.12      397.13      3.56 o 
  -9  13   3      230.18      241.88      2.71 o 
  -8  13   3       55.58       57.55      1.59 o 
  -7  13   3      423.27      429.82      3.57 o 
  -6  13   3      108.46      110.70      1.90 o 
  -5  13   3      474.87      462.64      3.96 o 
  -4  13   3      610.72      554.67      4.42 o 
  -3  13   3       75.54       71.85      1.67 o 
  -2  13   3      475.03      476.22      3.94 o 
  -1  13   3      424.21      416.10      3.47 o 
   0  13   3      142.95      156.44      2.35 o 
   1  13   3      418.96      413.68      3.57 o 
   2  13   3      475.59      475.15      4.10 o 
   3  13   3       76.92       72.90      1.64 o 
   4  13   3      611.15      558.89      4.12 o 
   5  13   3      467.45      453.64      3.67 o 
   6  13   3      105.44      108.28      2.19 o 
   7  13   3      424.53      422.04      4.09 o 
   8  13   3       58.71       58.66      1.79 o 
   9  13   3      235.51      251.00      3.43 o 
  10  13   3      383.44      392.40      3.99 o 
  11  13   3      130.18      133.48      2.54 o 
  12  13   3      146.34      160.10      2.82 o 
 -13  14   3       67.62       62.65      1.86 o 
 -12  14   3       31.35       37.74      1.56 o 
 -11  14   3      335.24      354.85      3.63 o 
 -10  14   3        2.61        2.06      1.03 o 
  -9  14   3       39.17       33.55      1.43 o 
  -8  14   3      314.24      312.56      3.21 o 
  -7  14   3        3.07        1.37      0.96 o 
  -6  14   3      306.18      303.20      3.02 o 
  -5  14   3      208.39      217.61      2.55 o 
  -4  14   3      162.85      163.85      2.26 o 
  -3  14   3      116.57      119.79      2.85 o 
  -2  14   3      930.58      908.40      6.72 o 
  -1  14   3      321.76      314.15      2.97 o 
   0  14   3      180.61      184.44      2.43 o 
   1  14   3      319.68      312.96      3.85 o 
   2  14   3      919.59      903.77      5.98 o 
   3  14   3      113.93      119.91      2.28 o 
   4  14   3      159.11      161.38      2.27 o 
   5  14   3      205.14      214.31      2.58 o 
   6  14   3      305.10      304.76      3.34 o 
   7  14   3        3.66        3.16      1.13 o 
   8  14   3      315.97      318.02      3.58 o 
   9  14   3       37.62       34.24      1.60 o 
  10  14   3        3.24        4.50      1.23 o 
  11  14   3      340.27      348.80      3.93 o 
  12  14   3       30.70       32.26      1.70 o 
  13  14   3       67.98       68.04      2.18 o 
 -14  15   3       15.66       14.92      1.40 o 
 -13  15   3       13.08       13.96      1.34 o 
 -12  15   3       28.32       27.41      1.55 o 
 -11  15   3       91.95       92.80      2.23 o 
 -10  15   3      151.60      155.83      2.53 o 
  -9  15   3       38.78       38.10      1.53 o 
  -8  15   3      136.81      143.33      2.47 o 
  -7  15   3       30.91       31.19      1.38 o 
  -6  15   3       32.98       38.87      1.46 o 
  -5  15   3       29.09       28.68      1.35 o 
  -4  15   3      236.52      246.43      2.78 o 
  -3  15   3      477.33      453.17      3.77 o 
  -2  15   3      350.21      338.23      4.84 o 
  -1  15   3      360.05      340.29      4.22 o 
   0  15   3     2335.53     2205.25     11.98 o 
   1  15   3      364.23      351.69      4.88 o 
   2  15   3      353.61      343.46      3.47 o 
   3  15   3      475.26      455.85      3.99 o 
   4  15   3      238.34      250.05      2.96 o 
   5  15   3       31.41       33.68      1.38 o 
   6  15   3       30.99       35.75      1.53 o 
   7  15   3       29.22       32.55      1.62 o 
   8  15   3      135.61      142.41      2.67 o 
   9  15   3       39.12       36.42      1.69 o 
  10  15   3      150.33      158.20      2.86 o 
  11  15   3       89.75       95.09      2.38 o 
  12  15   3       28.10       25.59      1.67 o 
  13  15   3       13.05        9.77      1.54 o 
  14  15   3       15.73       14.53      1.64 o 
 -15  16   3        1.97       -0.27      1.53 o 
 -14  16   3        4.09        6.39      1.43 o 
 -13  16   3       19.52       17.89      1.55 o 
 -12  16   3       34.46       34.99      1.71 o 
 -11  16   3      129.18      134.54      2.59 o 
 -10  16   3      136.48      136.29      2.44 o 
  -9  16   3       23.57       24.34      1.42 o 
  -8  16   3       63.60       67.29      1.92 o 
  -7  16   3       17.52       15.67      1.24 o 
  -6  16   3      277.44      279.24      3.13 o 
  -5  16   3      128.34      135.84      2.30 o 
  -4  16   3       56.52       58.42      1.70 o 
  -3  16   3       71.60       66.92      1.77 o 
  -2  16   3       59.14       52.92      1.65 o 
  -1  16   3      913.37      873.45      6.20 o 
   0  16   3      107.60      118.95      3.18 o 
   1  16   3      907.37      870.31      6.07 o 
   2  16   3       60.67       57.20      1.77 o 
   3  16   3       72.77       68.18      1.86 o 
   4  16   3       56.38       59.43      1.77 o 
   5  16   3      126.69      131.76      2.34 o 
   6  16   3      281.07      282.45      3.48 o 
   7  16   3       18.62       15.73      1.43 o 
   8  16   3       65.20       68.99      2.16 o 
   9  16   3       22.95       21.88      1.61 o 
  10  16   3      136.73      135.41      2.88 o 
  11  16   3      130.67      136.05      2.76 o 
  12  16   3       34.85       34.80      1.88 o 
  13  16   3       19.35       18.94      1.73 o 
  14  16   3        4.10        4.62      1.54 o 
  15  16   3        1.88        2.09      1.53 o 
 -16  17   3        0.84       -1.75      1.75 o 
 -15  17   3       11.17        7.24      2.12 o 
 -14  17   3       10.84       10.44      1.75 o 
 -13  17   3       45.29       47.67      2.27 o 
 -12  17   3       26.48       24.84      1.66 o 
 -11  17   3       10.79        9.03      1.35 o 
 -10  17   3       30.81       31.12      1.62 o 
  -9  17   3        2.66        1.28      1.15 o 
  -8  17   3      110.67      115.20      2.39 o 
  -7  17   3        9.25       10.90      1.28 o 
  -6  17   3       32.89       34.62      1.45 o 
  -5  17   3       22.44       20.45      1.32 o 
  -4  17   3      102.99      100.11      2.11 o 
  -3  17   3      184.35      192.51      2.65 o 
  -2  17   3       59.62       61.37      1.82 o 
  -1  17   3        2.88        0.90      1.07 o 
   0  17   3        1.50        1.95      1.09 o 
   1  17   3        2.83        0.70      1.06 o 
   2  17   3       58.33       60.95      1.81 o 
   3  17   3      183.30      187.80      2.71 o 
   4  17   3      103.72      101.23      2.22 o 
   5  17   3       22.09       20.39      1.37 o 
   6  17   3       32.80       35.90      1.77 o 
   7  17   3        9.17       10.07      1.36 o 
   8  17   3      108.35      118.86      2.80 o 
   9  17   3        2.32       -0.45      1.24 o 
  10  17   3       30.41       33.04      1.98 o 
  11  17   3       11.12        8.60      1.55 o 
  12  17   3       26.79       25.16      1.86 o 
  13  17   3       45.22       52.11      2.29 o 
  14  17   3       10.84       10.02      1.69 o 
  15  17   3       11.20        8.44      1.70 o 
  16  17   3        0.83        1.67      1.60 o 
 -17  18   3       14.25       14.92      2.45 o 
 -16  18   3        6.96        4.88      2.15 o 
 -15  18   3       30.09       28.55      2.64 o 
 -14  18   3        0.36       -1.62      1.68 o 
 -13  18   3       18.70       18.82      2.00 o 
 -12  18   3       25.40       25.20      1.91 o 
 -11  18   3       11.54       14.37      1.61 o 
 -10  18   3       32.22       30.37      1.66 o 
  -9  18   3       42.15       41.51      1.83 o 
  -8  18   3       56.02       58.36      2.50 o 
  -7  18   3        5.02        4.90      1.17 o 
  -6  18   3       14.98       14.26      1.29 o 
  -5  18   3       12.24       10.09      1.22 o 
  -4  18   3       18.03       16.56      1.28 o 
  -3  18   3       63.21       53.03      1.80 o 
  -2  18   3        8.95        7.90      1.22 o 
  -1  18   3       82.67       85.19      2.15 o 
   0  18   3        3.52        4.77      1.13 o 
   1  18   3       82.59       87.43      2.25 o 
   2  18   3        9.59        7.12      1.20 o 
   3  18   3       61.50       49.39      1.76 o 
   4  18   3       17.47       14.40      1.30 o 
   5  18   3       11.65       10.36      1.31 o 
   6  18   3       14.71       14.32      1.45 o 
   7  18   3        4.81        1.82      1.24 o 
   8  18   3       56.98       58.25      2.17 o 
   9  18   3       42.49       45.77      2.53 o 
  10  18   3       31.54       31.52      2.14 o 
  11  18   3       11.54       11.45      1.78 o 
  12  18   3       25.43       26.60      2.00 o 
  13  18   3       18.74       16.96      1.84 o 
  14  18   3        0.40       -0.30      1.57 o 
  15  18   3       30.81       33.63      2.19 o 
  16  18   3        7.13        8.62      1.83 o 
  17  18   3       14.17       13.21      2.00 o 
 -17  19   3        2.99        2.66      2.36 o 
 -16  19   3        4.88        9.19      2.31 o 
 -15  19   3        0.23        1.55      2.06 o 
 -14  19   3       12.07       10.10      2.16 o 
 -13  19   3       13.86       16.22      2.08 o 
 -12  19   3       10.06        9.42      1.74 o 
 -11  19   3        0.12        0.00      1.45 o 
 -10  19   3       17.23       11.03      1.61 o 
  -9  19   3        7.01        3.06      1.39 o 
  -8  19   3        9.48        7.13      1.40 o 
  -7  19   3       42.29       45.40      1.76 o 
  -6  19   3       21.99       25.02      1.48 o 
  -5  19   3       59.84       54.16      1.83 o 
  -4  19   3       41.52       42.87      1.75 o 
  -3  19   3       21.86       18.77      1.62 o 
  -2  19   3       23.69       21.48      1.46 o 
  -1  19   3       11.72       11.53      1.33 o 
   0  19   3      376.60      338.82      3.86 o 
   1  19   3       12.29       11.02      1.32 o 
   2  19   3       23.52       21.20      1.44 o 
   3  19   3       21.59       20.17      1.43 o 
   4  19   3       42.88       44.47      1.76 o 
   5  19   3       59.55       57.14      2.07 o 
   6  19   3       21.69       24.15      1.71 o 
   7  19   3       41.85       42.84      2.03 o 
   8  19   3        9.81        8.27      1.58 o 
   9  19   3        7.28        3.47      1.52 o 
  10  19   3       17.27       15.03      1.95 o 
  11  19   3        0.10       -1.65      1.65 o 
  12  19   3        9.65       11.27      1.86 o 
  13  19   3       13.68       14.28      1.97 o 
  14  19   3       12.19       10.50      1.84 o 
  15  19   3        0.19       -1.63      1.66 o 
  16  19   3        4.75        9.05      2.02 o 
  17  19   3        2.84        3.59      1.97 o 
 -16  20   3       13.96       13.07      2.48 o 
 -15  20   3        1.42       -1.93      1.93 o 
 -14  20   3        6.78        4.01      1.92 o 
 -13  20   3       14.74       12.74      2.00 o 
 -12  20   3        3.56        1.75      1.70 o 
 -11  20   3        8.62       11.52      1.82 o 
 -10  20   3       22.43       24.14      1.98 o 
  -9  20   3       14.60       17.92      1.77 o 
  -8  20   3       10.05        9.05      1.58 o 
  -7  20   3       18.99       19.62      1.66 o 
  -6  20   3        9.09        7.89      1.45 o 
  -5  20   3       18.23       18.53      1.60 o 
  -4  20   3        1.03        2.20      1.31 o 
  -3  20   3        0.46       -0.02      1.25 o 
  -2  20   3       34.40       39.74      1.82 o 
  -1  20   3       15.45       15.60      1.49 o 
   0  20   3        0.00        0.16      1.28 o 
   1  20   3       14.47       16.91      1.52 o 
   2  20   3       34.19       38.18      1.81 o 
   3  20   3        0.41       -0.34      1.23 o 
   4  20   3        1.23        2.45      1.35 o 
   5  20   3       18.63       18.90      1.68 o 
   6  20   3        9.12        5.52      1.68 o 
   7  20   3       18.75       12.86      1.72 o 
   8  20   3       10.21        9.64      1.67 o 
   9  20   3       14.77       15.54      1.78 o 
  10  20   3       22.62       21.50      1.96 o 
  11  20   3        9.02        6.87      1.93 o 
  12  20   3        3.65        6.77      1.84 o 
  13  20   3       14.76       17.89      2.15 o 
  14  20   3        6.77        4.93      1.94 o 
  15  20   3        1.47        3.32      1.99 o 
  16  20   3       13.84       12.62      2.23 o 
 -15  21   3        0.01       -0.83      2.03 o 
 -14  21   3        7.46        5.62      2.46 o 
 -13  21   3        8.70       10.17      2.26 o 
 -12  21   3        2.57        1.99      1.81 o 
 -11  21   3        8.06        6.20      1.85 o 
 -10  21   3        0.05       -0.27      1.61 o 
  -9  21   3        5.36        1.03      1.60 o 
  -8  21   3       10.54       10.58      1.68 o 
  -7  21   3        5.14        2.74      1.62 o 
  -6  21   3       48.43       47.25      2.13 o 
  -5  21   3        4.88        5.15      1.49 o 
  -4  21   3       34.16       38.54      1.98 o 
  -3  21   3       30.52       35.05      1.92 o 
  -2  21   3       19.39       20.33      1.71 o 
  -1  21   3      117.46      118.90      2.81 o 
   0  21   3        2.33        6.38      1.52 o 
   1  21   3      116.96      115.08      2.92 o 
   2  21   3       19.02       21.22      1.70 o 
   3  21   3       30.50       32.56      1.89 o 
   4  21   3       33.03       36.85      2.13 o 
   5  21   3        5.07        6.36      1.62 o 
   6  21   3       48.85       50.91      2.36 o 
   7  21   3        5.13        0.96      1.52 o 
   8  21   3       10.57       12.31      1.78 o 
   9  21   3        5.43        2.07      1.64 o 
  10  21   3        0.05       -1.55      1.55 o 
  11  21   3        8.13        7.03      1.81 o 
  12  21   3        2.62       -0.19      1.87 o 
  13  21   3        8.92        7.88      2.19 o 
  14  21   3        7.47        4.87      2.19 o 
  15  21   3        0.01       -1.99      1.99 o 
 -14  22   3        0.39       -2.27      2.27 o 
 -13  22   3        0.14        0.22      1.92 o 
 -12  22   3        1.60        0.14      1.91 o 
 -11  22   3        9.45        6.95      1.89 o 
 -10  22   3       12.50       12.37      1.97 o 
  -9  22   3       12.69       11.37      2.11 o 
  -8  22   3       14.92       17.97      2.04 o 
  -7  22   3       11.71        9.89      1.85 o 
  -6  22   3        1.40        0.00      1.59 o 
  -5  22   3        1.25        1.33      1.51 o 
  -4  22   3       11.16       12.81      1.68 o 
  -3  22   3       17.05       14.02      1.67 o 
  -2  22   3        1.50        3.13      1.41 o 
  -1  22   3        8.16        7.97      1.60 o 
   0  22   3        1.00        0.48      1.46 o 
   1  22   3        8.60        7.90      1.63 o 
   2  22   3        1.67        2.07      1.57 o 
   3  22   3       16.60       10.66      1.73 o 
   4  22   3       10.92       12.13      1.78 o 
   5  22   3        1.29        0.31      1.56 o 
   6  22   3        1.39        2.15      1.61 o 
   7  22   3       11.54       11.43      1.86 o 
   8  22   3       14.69       18.79      2.25 o 
   9  22   3       12.64        9.34      1.89 o 
  10  22   3       12.49       13.02      2.02 o 
  11  22   3        9.39        9.07      2.04 o 
  12  22   3        1.52       -1.12      1.83 o 
  13  22   3        0.10       -1.16      1.86 o 
  14  22   3        0.34       -2.08      3.18 o 
 -12  23   3        6.31        7.72      2.09 o 
 -11  23   3        0.84       -0.74      1.94 o 
 -10  23   3        6.04        5.46      2.05 o 
  -9  23   3        1.17       -1.80      1.80 o 
  -8  23   3       12.47       11.36      2.05 o 
  -7  23   3        0.81       -1.72      1.75 o 
  -6  23   3        9.15        8.04      1.88 o 
  -5  23   3       10.35       13.96      1.97 o 
  -4  23   3        8.34        7.77      1.85 o 
  -3  23   3       33.24       36.14      2.24 o 
  -2  23   3        8.83       12.14      1.70 o 
  -1  23   3        0.90        2.24      1.97 o 
   0  23   3        0.21       -0.95      1.71 o 
   1  23   3        1.01       -1.60      1.60 o 
   2  23   3        8.83        9.85      1.87 o 
   3  23   3       33.39       36.30      2.41 o 
   4  23   3        8.43        7.06      1.85 o 
   5  23   3       10.53        9.25      1.89 o 
   6  23   3        9.32       11.24      1.96 o 
   7  23   3        0.79       -0.62      1.72 o 
   8  23   3       12.46        9.42      2.26 o 
   9  23   3        1.13        0.14      1.91 o 
  10  23   3        6.14        5.53      2.01 o 
  11  23   3        0.87        2.17      1.95 o 
  12  23   3        6.38        6.25      2.04 o 
 -10  24   3        6.85        5.89      2.16 o 
  -9  24   3       19.68       20.02      2.33 o 
  -8  24   3        0.22       -0.42      1.90 o 
  -7  24   3       30.76       29.86      2.82 o 
  -6  24   3        8.27       10.33      2.01 o 
  -5  24   3       15.19       15.71      2.13 o 
  -4  24   3        0.82       -1.48      1.78 o 
  -3  24   3       39.90       41.28      2.63 o 
  -2  24   3       17.44       16.40      2.33 o 
  -1  24   3       18.93       14.57      2.22 o 
   0  24   3       11.65       12.87      2.21 o 
   1  24   3       18.91       13.52      2.19 o 
   2  24   3       17.41       20.56      2.46 o 
   3  24   3       40.43       42.08      4.06 o 
   4  24   3        0.83        0.90      1.99 o 
   5  24   3       15.10       12.45      2.21 o 
   6  24   3        8.06        8.96      2.11 o 
   7  24   3       31.06       31.62      2.59 o 
   8  24   3        0.21       -1.88      1.94 o 
   9  24   3       19.68       17.27      2.38 o 
  10  24   3        6.80        5.39      2.19 o 
  -7  25   3        0.09       -0.55      1.90 o 
  -6  25   3       12.43        7.40      2.17 o 
  -5  25   3        6.08        7.75      2.37 o 
  -4  25   3        0.87        0.99      1.97 o 
  -3  25   3       18.20       20.87      2.39 o 
  -2  25   3        2.20        2.20      2.25 o 
  -1  25   3       21.30       24.91      2.63 o 
   0  25   3        0.52        0.52      2.20 o 
   1  25   3       21.26       21.77      2.58 o 
   2  25   3        2.19       -0.96      2.05 o 
   3  25   3       18.42       19.18      2.48 o 
   4  25   3        0.87        1.12      2.05 o 
   5  25   3        6.04        6.35      3.11 o 
   6  25   3       12.22        5.04      2.14 o 
   7  25   3        0.08       -1.48      1.97 o 
  -2  26   3       23.99       23.62     10.32 o 
  -1  26   3        0.84       -0.67      2.17 o 
   0  26   3       20.73       21.53      2.85 o 
   1  26   3        0.80        0.28      2.33 o 
   2  26   3       23.88       31.89      4.75 o 
  -1   1   4      903.91      906.90      6.93 o 
   0   1   4      106.57       82.07      1.61 o 
   1   1   4      896.08      891.87      9.39 o 
  -2   2   4     2957.88     2999.48     17.23 o 
  -1   2   4     1902.03     1982.06      9.05 o 
   0   2   4     5756.56     6016.62     27.96 o 
   1   2   4     1907.41     2004.42     10.85 o 
   2   2   4     3013.18     3077.64     19.02 o 
  -3   3   4     2324.83     2349.65     14.26 o 
  -2   3   4      292.10      299.18      1.78 o 
  -1   3   4     1936.34     2061.71      9.73 o 
   0   3   4       66.09       70.04      0.98 o 
   1   3   4     1951.16     2078.36     10.07 o 
   2   3   4      279.02      284.44      1.90 o 
   3   3   4     2286.07     2320.83     14.69 o 
  -4   4   4      203.91      230.17      2.89 o 
  -3   4   4      239.72      224.86      1.87 o 
  -2   4   4     1003.13     1040.69      4.96 o 
  -1   4   4     3992.35     4267.10     17.29 o 
   0   4   4      307.32      280.71      2.31 o 
   1   4   4     3990.85     4271.90     20.81 o 
   2   4   4     1041.36     1078.62      5.12 o 
   3   4   4      228.05      213.12      1.58 o 
   4   4   4      205.60      230.01      2.26 o 
  -5   5   4     1114.90     1114.64      8.48 o 
  -4   5   4     1084.39     1147.84      7.05 o 
  -3   5   4     1023.50     1110.09      6.53 o 
  -2   5   4      544.99      546.28      3.14 o 
  -1   5   4     2549.18     2594.46     11.59 o 
   0   5   4     1197.95     1336.64      7.17 o 
   1   5   4     2553.91     2604.79     12.75 o 
   2   5   4      535.94      542.71      3.19 o 
   3   5   4     1017.39     1095.70      5.22 o 
   4   5   4     1081.47     1146.74      5.78 o 
   5   5   4     1133.28     1132.62      8.47 o 
  -6   6   4     1340.56     1313.41      8.78 o 
  -5   6   4      189.81      182.29      1.64 o 
  -4   6   4      694.88      693.05      4.19 o 
  -3   6   4      405.08      406.80      3.15 o 
  -2   6   4     1292.83     1395.03      7.97 o 
  -1   6   4     1883.48     1932.24      9.43 o 
   0   6   4       96.86      119.80      1.53 o 
   1   6   4     1892.32     1918.42     10.04 o 
   2   6   4     1288.46     1380.75      7.16 o 
   3   6   4      404.71      407.17      2.81 o 
   4   6   4      681.79      682.72      3.89 o 
   5   6   4      194.85      190.60      1.69 o 
   6   6   4     1327.95     1281.13     10.60 o 
  -7   7   4      103.16      110.21      1.81 o 
  -6   7   4      250.37      249.63      1.88 o 
  -5   7   4      308.44      300.86      2.17 o 
  -4   7   4      293.17      327.92      2.51 o 
  -3   7   4       35.49       38.12      0.92 o 
  -2   7   4      668.32      734.55      4.05 o 
  -1   7   4      271.89      272.41      2.19 o 
   0   7   4       69.24       84.80      1.20 o 
   1   7   4      272.63      275.22      2.15 o 
   2   7   4      674.28      738.89      4.07 o 
   3   7   4       37.07       40.74      0.98 o 
   4   7   4      288.74      326.22      2.53 o 
   5   7   4      292.13      279.35      2.37 o 
   6   7   4      250.89      246.49      2.75 o 
   7   7   4      112.64      118.06      2.69 o 
  -8   8   4      311.97      343.30      3.89 o 
  -7   8   4      376.44      398.26      2.89 o 
  -6   8   4      470.72      454.72      3.15 o 
  -5   8   4      269.31      268.19      2.35 o 
  -4   8   4     1069.11     1106.54      6.33 o 
  -3   8   4      332.20      332.01      2.50 o 
  -2   8   4      276.03      301.84      2.23 o 
  -1   8   4      156.94      168.81      1.57 o 
   0   8   4      441.83      480.54      3.09 o 
   1   8   4      153.47      164.47      1.70 o 
   2   8   4      266.52      291.33      2.11 o 
   3   8   4      334.71      332.86      2.32 o 
   4   8   4     1079.14     1118.91      6.46 o 
   5   8   4      269.69      265.52      3.19 o 
   6   8   4      476.84      457.92      3.64 o 
   7   8   4      376.96      392.01      4.80 o 
   8   8   4      306.76      333.74      6.29 o 
  -9   9   4      460.53      479.96      5.04 o 
  -8   9   4       92.23       93.88      1.59 o 
  -7   9   4      118.71      122.30      1.66 o 
  -6   9   4       22.90       20.30      0.91 o 
  -5   9   4      105.74      102.60      1.36 o 
  -4   9   4      383.82      361.72      2.82 o 
  -3   9   4      602.56      583.29      3.69 o 
  -2   9   4      210.33      192.34      1.98 o 
  -1   9   4       40.98       38.68      0.88 o 
   0   9   4     1040.55      994.38      4.91 o 
   1   9   4       42.19       37.97      0.93 o 
   2   9   4      212.97      196.98      1.90 o 
   3   9   4      588.40      572.65      3.94 o 
   4   9   4      382.08      356.98      2.83 o 
   5   9   4      109.08      105.17      1.95 o 
   6   9   4       23.10       22.88      1.17 o 
   7   9   4      118.17      121.76      2.63 o 
   8   9   4       98.14       93.90      1.64 o 
   9   9   4      453.91      467.07      5.58 o 
 -10  10   4       66.69       60.30      2.08 o 
  -9  10   4      175.16      177.17      2.14 o 
  -8  10   4       63.41       64.74      1.46 o 
  -7  10   4      284.93      273.02      2.49 o 
  -6  10   4      131.36      133.13      1.75 o 
  -5  10   4       41.95       43.92      1.12 o 
  -4  10   4       75.56       74.27      1.37 o 
  -3  10   4      684.18      648.21      4.46 o 
  -2  10   4        4.40        2.93      0.73 o 
  -1  10   4       61.36       72.37      1.40 o 
   0  10   4      185.30      183.27      2.02 o 
   1  10   4       60.54       68.26      1.32 o 
   2  10   4        3.95        3.75      0.71 o 
   3  10   4      686.14      651.17      5.57 o 
   4  10   4       73.16       68.98      1.85 o 
   5  10   4       37.79       41.86      1.50 o 
   6  10   4      129.81      135.52      2.31 o 
   7  10   4      288.95      276.65      2.69 o 
   8  10   4       63.01       59.39      1.34 o 
   9  10   4      172.38      175.02      2.46 o 
  10  10   4       67.07       63.78      2.50 o 
 -11  11   4      159.21      149.14      3.04 o 
 -10  11   4        7.87        6.67      0.93 o 
  -9  11   4      130.61      130.29      2.00 o 
  -8  11   4       29.39       28.80      1.24 o 
  -7  11   4      182.68      200.68      2.25 o 
  -6  11   4      245.41      243.29      2.49 o 
  -5  11   4      236.20      231.58      2.40 o 
  -4  11   4      536.61      561.55      4.71 o 
  -3  11   4      398.27      411.70      3.43 o 
  -2  11   4       30.97       25.43      1.00 o 
  -1  11   4      582.37      531.63      3.91 o 
   0  11   4      403.84      387.17      3.88 o 
   1  11   4      581.13      535.71      4.59 o 
   2  11   4       31.68       27.06      1.40 o 
   3  11   4      403.16      415.46      3.70 o 
   4  11   4      545.93      561.44      4.25 o 
   5  11   4      242.10      234.62      2.26 o 
   6  11   4      238.85      234.69      2.36 o 
   7  11   4      180.12      199.13      2.28 o 
   8  11   4       29.03       25.06      1.14 o 
   9  11   4      129.06      123.34      2.23 o 
  10  11   4        7.88        7.81      1.09 o 
  11  11   4      159.64      151.92      4.61 o 
 -12  12   4      110.33      109.03      2.96 o 
 -11  12   4        4.14        1.95      0.95 o 
 -10  12   4       24.94       22.94      1.26 o 
  -9  12   4       75.65       80.72      1.83 o 
  -8  12   4      200.53      204.20      2.40 o 
  -7  12   4      387.69      377.17      3.33 o 
  -6  12   4       60.16       58.07      1.51 o 
  -5  12   4      229.80      231.48      2.81 o 
  -4  12   4      155.98      157.65      2.19 o 
  -3  12   4      792.45      754.96      5.58 o 
  -2  12   4      233.70      208.20      2.52 o 
  -1  12   4      637.82      602.81      4.30 o 
   0  12   4     1178.21     1116.70      6.98 o 
   1  12   4      633.52      595.29      4.57 o 
   2  12   4      233.59      210.41      2.35 o 
   3  12   4      794.89      742.35      5.87 o 
   4  12   4      152.46      154.51      2.01 o 
   5  12   4      236.21      235.90      2.56 o 
   6  12   4       64.15       62.47      1.51 o 
   7  12   4      390.11      377.13      3.44 o 
   8  12   4      202.02      196.28      2.59 o 
   9  12   4       76.47       82.49      1.85 o 
  10  12   4       24.89       22.20      1.38 o 
  11  12   4        4.56        2.07      1.10 o 
  12  12   4      113.46      108.46      3.36 o 
 -13  13   4      141.35      144.03      3.63 o 
 -12  13   4       25.28       30.99      1.45 o 
 -11  13   4       41.23       39.68      1.56 o 
 -10  13   4       18.79       17.72      1.43 o 
  -9  13   4      124.27      120.79      2.18 o 
  -8  13   4      120.06      114.84      1.96 o 
  -7  13   4       32.80       28.04      1.25 o 
  -6  13   4      214.78      200.95      2.98 o 
  -5  13   4      562.70      571.52      4.31 o 
  -4  13   4       90.40       88.52      1.81 o 
  -3  13   4      472.47      474.94      3.81 o 
  -2  13   4       67.53       59.77      1.51 o 
  -1  13   4      460.46      460.61      3.74 o 
   0  13   4     1366.05     1324.17      8.57 o 
   1  13   4      462.86      464.69      3.88 o 
   2  13   4       65.18       60.88      1.59 o 
   3  13   4      469.13      473.61      3.86 o 
   4  13   4       92.70       88.10      1.83 o 
   5  13   4      555.96      561.82      4.36 o 
   6  13   4      210.80      197.83      2.52 o 
   7  13   4       34.01       31.85      1.31 o 
   8  13   4      119.29      111.65      2.09 o 
   9  13   4      123.76      122.27      2.22 o 
  10  13   4       18.03       16.50      1.32 o 
  11  13   4       39.51       37.79      1.67 o 
  12  13   4       25.14       30.08      1.61 o 
  13  13   4      138.41      147.96      3.91 o 
 -14  14   4       32.56       38.38      2.42 o 
 -13  14   4       11.18        9.14      1.29 o 
 -12  14   4       69.80       66.20      1.96 o 
 -11  14   4       29.42       28.76      1.46 o 
 -10  14   4      135.16      127.12      2.32 o 
  -9  14   4      113.16      107.19      2.16 o 
  -8  14   4      117.80      109.03      2.01 o 
  -7  14   4      133.73      129.17      2.22 o 
  -6  14   4        7.42        7.08      1.02 o 
  -5  14   4      344.58      320.92      3.17 o 
  -4  14   4      411.79      415.59      3.63 o 
  -3  14   4       76.60       83.10      1.83 o 
  -2  14   4       48.83       50.07      1.56 o 
  -1  14   4       45.75       45.37      1.50 o 
   0  14   4      371.06      380.41      3.54 o 
   1  14   4       42.98       43.06      1.46 o 
   2  14   4       47.47       47.58      1.51 o 
   3  14   4       78.91       82.66      1.85 o 
   4  14   4      411.60      414.91      3.70 o 
   5  14   4      344.91      325.21      3.37 o 
   6  14   4        7.41        7.30      1.04 o 
   7  14   4      133.16      130.14      2.30 o 
   8  14   4      118.74      111.19      2.18 o 
   9  14   4      115.55      109.09      2.20 o 
  10  14   4      134.73      125.08      2.35 o 
  11  14   4       28.73       26.96      1.59 o 
  12  14   4       70.94       68.50      2.16 o 
  13  14   4       12.16       10.73      1.43 o 
  14  14   4       31.81       36.24      2.66 o 
 -15  15   4        2.69        7.14      1.93 o 
 -14  15   4       46.34       47.68      1.93 o 
 -13  15   4       25.89       24.64      1.60 o 
 -12  15   4       77.83       78.43      2.13 o 
 -11  15   4       17.20       16.26      1.35 o 
 -10  15   4       66.85       66.86      1.93 o 
  -9  15   4       85.76       80.97      2.05 o 
  -8  15   4      103.91      104.40      2.12 o 
  -7  15   4      102.54      107.86      2.11 o 
  -6  15   4      220.17      224.27      2.76 o 
  -5  15   4       38.94       39.22      1.46 o 
  -4  15   4      243.61      234.75      2.77 o 
  -3  15   4      135.32      138.17      2.20 o 
  -2  15   4       71.09       64.93      1.83 o 
  -1  15   4       18.80       13.56      1.17 o 
   0  15   4      127.49      124.32      2.23 o 
   1  15   4       19.13       15.30      1.17 o 
   2  15   4       74.99       63.64      1.72 o 
   3  15   4      130.22      130.35      2.34 o 
   4  15   4      246.00      237.23      2.84 o 
   5  15   4       39.18       37.15      1.52 o 
   6  15   4      221.75      226.49      2.96 o 
   7  15   4      102.85      109.71      2.36 o 
   8  15   4      103.70      102.74      2.26 o 
   9  15   4       86.45       76.00      2.02 o 
  10  15   4       67.61       67.72      1.91 o 
  11  15   4       17.50       16.53      1.46 o 
  12  15   4       77.56       72.91      2.28 o 
  13  15   4       26.58       24.78      1.69 o 
  14  15   4       45.44       51.26      2.11 o 
  15  15   4        2.67        4.47      2.23 o 
 -16  16   4       10.89       12.24      2.45 o 
 -15  16   4       16.72       18.97      1.70 o 
 -14  16   4       38.52       43.98      1.93 o 
 -13  16   4        9.57       11.58      1.44 o 
 -12  16   4       21.75       22.35      1.51 o 
 -11  16   4       54.09       51.32      1.88 o 
 -10  16   4       15.81       17.50      1.39 o 
  -9  16   4       11.67       11.11      1.28 o 
  -8  16   4      149.55      155.07      2.49 o 
  -7  16   4       20.19       22.19      1.35 o 
  -6  16   4      317.25      308.43      3.73 o 
  -5  16   4        5.69        5.18      1.10 o 
  -4  16   4      201.69      200.44      2.63 o 
  -3  16   4       87.56       87.21      2.31 o 
  -2  16   4      136.68      130.16      2.40 o 
  -1  16   4       56.79       51.40      1.75 o 
   0  16   4      280.05      272.31      3.14 o 
   1  16   4       58.51       53.31      1.67 o 
   2  16   4      133.30      127.00      2.30 o 
   3  16   4       89.01       88.24      2.04 o 
   4  16   4      201.27      197.41      3.26 o 
   5  16   4        5.83        5.33      1.18 o 
   6  16   4      315.26      297.80      3.45 o 
   7  16   4       19.49       19.96      1.44 o 
   8  16   4      150.02      153.84      2.78 o 
   9  16   4       11.72        9.14      1.35 o 
  10  16   4       15.00       16.31      1.43 o 
  11  16   4       55.46       54.22      1.85 o 
  12  16   4       22.08       19.64      1.61 o 
  13  16   4        9.79        8.99      1.48 o 
  14  16   4       38.67       43.83      2.20 o 
  15  16   4       16.75       20.91      1.89 o 
  16  16   4       11.38       11.33      2.56 o 
 -17  17   4        0.83        2.95      3.03 o 
 -16  17   4        6.41        6.77      1.81 o 
 -15  17   4        7.59       10.25      1.64 o 
 -14  17   4        3.26        4.00      1.44 o 
 -13  17   4       26.90       31.92      1.79 o 
 -12  17   4       30.57       30.06      1.67 o 
 -11  17   4       20.40       20.47      1.51 o 
 -10  17   4        1.98        1.75      1.20 o 
  -9  17   4       13.89       19.07      1.42 o 
  -8  17   4       64.71       61.44      1.91 o 
  -7  17   4       44.06       44.35      1.65 o 
  -6  17   4      111.68      108.26      2.24 o 
  -5  17   4       45.95       43.42      1.65 o 
  -4  17   4       32.02       32.77      1.51 o 
  -3  17   4       22.60       20.36      1.34 o 
  -2  17   4       94.27       92.31      2.25 o 
  -1  17   4        9.85        6.62      1.22 o 
   0  17   4      125.39      136.15      2.50 o 
   1  17   4        9.49        7.15      1.16 o 
   2  17   4       95.46       93.83      2.15 o 
   3  17   4       23.03       23.62      1.40 o 
   4  17   4       32.70       32.88      1.58 o 
   5  17   4       46.67       44.82      1.73 o 
   6  17   4      113.20      108.22      2.46 o 
   7  17   4       43.58       45.94      1.90 o 
   8  17   4       64.11       60.28      2.31 o 
   9  17   4       13.99       14.92      1.48 o 
  10  17   4        1.70        2.40      1.29 o 
  11  17   4       19.60       18.10      1.52 o 
  12  17   4       30.29       30.60      1.67 o 
  13  17   4       26.64       32.38      1.95 o 
  14  17   4        3.20        4.20      1.53 o 
  15  17   4        7.66        8.66      1.72 o 
  16  17   4        6.24        6.45      1.76 o 
  17  17   4        0.86        1.81      2.33 o 
 -18  18   4        2.87        3.14      3.76 o 
 -17  18   4        0.81       -2.02      2.02 o 
 -16  18   4        3.86        1.58      1.91 o 
 -15  18   4        2.01       -0.54      1.71 o 
 -14  18   4        4.81        0.54      1.58 o 
 -13  18   4        1.23        3.98      1.47 o 
 -12  18   4        6.24        6.57      1.42 o 
 -11  18   4       16.60       18.45      1.53 o 
 -10  18   4       23.45       19.21      1.51 o 
  -9  18   4       34.22       34.48      1.69 o 
  -8  18   4        6.17        7.44      1.28 o 
  -7  18   4       78.46       75.68      2.10 o 
  -6  18   4       41.49       40.31      1.67 o 
  -5  18   4       22.69       24.71      1.46 o 
  -4  18   4       30.03       28.56      1.50 o 
  -3  18   4       46.88       47.42      1.71 o 
  -2  18   4       43.64       40.00      1.72 o 
  -1  18   4       22.54       18.26      1.43 o 
   0  18   4       30.52       30.85      1.56 o 
   1  18   4       22.66       16.34      1.34 o 
   2  18   4       44.38       44.07      1.68 o 
   3  18   4       46.60       44.66      1.69 o 
   4  18   4       29.29       24.56      1.51 o 
   5  18   4       21.56       25.29      1.53 o 
   6  18   4       42.28       35.81      1.75 o 
   7  18   4       78.95       77.47      2.39 o 
   8  18   4        5.86        8.04      1.37 o 
   9  18   4       33.89       35.92      1.82 o 
  10  18   4       23.95       23.75      1.69 o 
  11  18   4       16.32       19.09      1.63 o 
  12  18   4        6.03       11.40      1.61 o 
  13  18   4        1.26        1.04      1.51 o 
  14  18   4        4.87        1.15      1.68 o 
  15  18   4        1.99        0.43      1.62 o 
  16  18   4        3.89       -1.54      1.63 o 
  17  18   4        0.81        1.28      1.70 o 
  18  18   4        2.84        2.05      4.62 o 
 -16  19   4        0.77       -0.73      2.02 o 
 -15  19   4        1.24        0.86      1.87 o 
 -14  19   4       15.90       16.00      2.06 o 
 -13  19   4       10.52       12.99      2.14 o 
 -12  19   4       43.28       47.00      2.20 o 
 -11  19   4       13.61       14.92      1.60 o 
 -10  19   4       12.57       11.89      1.45 o 
  -9  19   4       28.57       25.87      2.08 o 
  -8  19   4       16.03       15.14      1.51 o 
  -7  19   4        6.10        5.77      1.27 o 
  -6  19   4       44.14       45.38      1.81 o 
  -5  19   4       30.22       34.15      1.64 o 
  -4  19   4       39.14       47.24      1.81 o 
  -3  19   4      100.25       99.83      2.33 o 
  -2  19   4       55.25       52.79      2.00 o 
  -1  19   4       10.17        8.21      1.34 o 
   0  19   4       55.45       52.74      1.90 o 
   1  19   4        9.85        4.65      1.28 o 
   2  19   4       55.45       52.43      1.84 o 
   3  19   4      101.84       98.43      2.41 o 
   4  19   4       37.84       41.41      1.84 o 
   5  19   4       30.30       31.96      1.69 o 
   6  19   4       45.10       42.25      1.89 o 
   7  19   4        5.96        3.36      1.32 o 
   8  19   4       15.30       15.74      1.57 o 
   9  19   4       29.02       24.84      1.77 o 
  10  19   4       12.79        8.61      1.58 o 
  11  19   4       13.96       16.60      1.74 o 
  12  19   4       43.55       50.05      2.72 o 
  13  19   4       10.70       11.36      1.75 o 
  14  19   4       15.70       17.54      1.83 o 
  15  19   4        1.27        0.17      1.57 o 
  16  19   4        0.75        0.47      1.75 o 
 -15  20   4        0.47       -0.72      2.02 o 
 -14  20   4        4.90        2.35      1.81 o 
 -13  20   4        7.92        9.22      1.96 o 
 -12  20   4       25.33       28.34      2.43 o 
 -11  20   4       18.96       22.49      1.86 o 
 -10  20   4       16.45       12.17      1.65 o 
  -9  20   4        7.24        5.32      1.43 o 
  -8  20   4        9.54        7.18      1.55 o 
  -7  20   4        6.62        5.43      1.33 o 
  -6  20   4        7.95        6.01      1.38 o 
  -5  20   4       50.62       53.10      1.95 o 
  -4  20   4      159.21      163.13      2.85 o 
  -3  20   4       32.14       28.66      1.74 o 
  -2  20   4        8.64        9.39      1.44 o 
  -1  20   4      108.91      106.00      2.55 o 
   0  20   4       86.10       85.01      2.36 o 
   1  20   4      108.61      104.39      2.70 o 
   2  20   4        8.78        9.10      1.53 o 
   3  20   4       31.74       29.90      1.70 o 
   4  20   4      158.74      164.48      2.89 o 
   5  20   4       50.78       52.06      2.07 o 
   6  20   4        8.11        4.53      1.43 o 
   7  20   4        6.75        4.40      1.49 o 
   8  20   4        9.01       10.13      1.62 o 
   9  20   4        6.93        5.97      1.58 o 
  10  20   4       16.63       14.78      1.80 o 
  11  20   4       18.88       16.64      1.79 o 
  12  20   4       25.09       28.36      2.06 o 
  13  20   4        7.75        5.17      1.66 o 
  14  20   4        4.88        3.63      1.65 o 
  15  20   4        0.47       -0.85      1.57 o 
 -14  21   4        3.46        2.62      1.98 o 
 -13  21   4        5.04        3.77      1.87 o 
 -12  21   4        0.68        1.81      1.66 o 
 -11  21   4        2.23        4.05      1.65 o 
 -10  21   4       45.84       49.19      2.98 o 
  -9  21   4        3.44        5.38      1.85 o 
  -8  21   4        5.55        2.21      1.55 o 
  -7  21   4        4.19        3.01      1.45 o 
  -6  21   4        6.01        5.05      1.50 o 
  -5  21   4        9.62        9.45      1.48 o 
  -4  21   4       11.24       17.29      1.59 o 
  -3  21   4       24.16       20.53      1.74 o 
  -2  21   4       48.85       43.70      2.05 o 
  -1  21   4       35.60       32.06      1.85 o 
   0  21   4       14.77       12.76      1.58 o 
   1  21   4       36.14       36.65      1.90 o 
   2  21   4       49.10       48.46      2.13 o 
   3  21   4       23.35       19.05      1.77 o 
   4  21   4       10.78       17.43      1.68 o 
   5  21   4       10.04       10.84      1.63 o 
   6  21   4        5.91        6.38      1.53 o 
   7  21   4        4.22        2.16      1.55 o 
   8  21   4        5.81        6.33      1.66 o 
   9  21   4        3.34        4.50      1.96 o 
  10  21   4       45.55       50.96      2.46 o 
  11  21   4        2.19        0.62      1.64 o 
  12  21   4        0.70       -1.12      1.55 o 
  13  21   4        4.99        3.15      1.74 o 
  14  21   4        3.51        7.62      1.74 o 
 -12  22   4        0.42        1.78      1.89 o 
 -11  22   4        4.13        8.10      1.93 o 
 -10  22   4        1.58        1.63      1.75 o 
  -9  22   4       26.94       25.43      2.12 o 
  -8  22   4        1.21        0.55      1.70 o 
  -7  22   4       13.05       11.48      1.84 o 
  -6  22   4        5.37        5.09      1.54 o 
  -5  22   4       27.66       21.28      1.81 o 
  -4  22   4        7.54        6.70      1.66 o 
  -3  22   4       25.02       27.04      1.93 o 
  -2  22   4       27.10       28.36      1.89 o 
  -1  22   4       13.16       11.29      1.64 o 
   0  22   4       29.26       25.82      1.92 o 
   1  22   4       13.36       12.92      1.89 o 
   2  22   4       27.42       25.81      2.14 o 
   3  22   4       24.98       23.90      1.96 o 
   4  22   4        7.94        4.87      1.92 o 
   5  22   4       28.28       25.77      1.97 o 
   6  22   4        5.46        4.61      1.64 o 
   7  22   4       13.02       15.31      1.85 o 
   8  22   4        1.13        1.17      1.62 o 
   9  22   4       27.53       24.79      2.06 o 
  10  22   4        1.55        3.90      1.66 o 
  11  22   4        4.18        3.77      1.72 o 
  12  22   4        0.46        0.22      1.75 o 
 -10  23   4        0.27       -0.72      1.74 o 
  -9  23   4        9.75       10.14      1.98 o 
  -8  23   4        9.18       11.05      2.03 o 
  -7  23   4       15.55       16.71      2.03 o 
  -6  23   4       10.88        9.31      1.75 o 
  -5  23   4       21.90       23.03      1.89 o 
  -4  23   4       14.12       12.85      1.86 o 
  -3  23   4        5.30        5.42      1.69 o 
  -2  23   4        5.83        9.29      1.70 o 
  -1  23   4        6.82        5.90      1.66 o 
   0  23   4        3.82       -0.91      1.51 o 
   1  23   4        6.59        5.31      1.70 o 
   2  23   4        5.69        4.35      1.68 o 
   3  23   4        5.17        5.48      1.79 o 
   4  23   4       13.88       16.21      1.97 o 
   5  23   4       21.66       19.24      2.10 o 
   6  23   4       10.79       12.97      1.84 o 
   7  23   4       15.36       16.70      1.93 o 
   8  23   4        9.16        8.31      1.83 o 
   9  23   4        9.58        7.54      1.83 o 
  10  23   4        0.23       -1.71      1.71 o 
  -8  24   4       14.01       13.04      2.14 o 
  -7  24   4        5.99       10.71      2.04 o 
  -6  24   4        0.91       -2.29      2.29 o 
  -5  24   4       15.74       14.67      2.10 o 
  -4  24   4       10.68        8.00      2.29 o 
  -3  24   4        0.50        1.71      1.68 o 
  -2  24   4        0.87        1.87      1.63 o 
  -1  24   4        7.72        2.91      1.66 o 
   0  24   4        5.27        5.00      1.82 o 
   1  24   4        7.86        9.03      1.86 o 
   2  24   4        0.96       -1.65      1.65 o 
   3  24   4        0.54        1.51      2.02 o 
   4  24   4       10.81        8.76      1.97 o 
   5  24   4       15.51       16.71      2.13 o 
   6  24   4        1.03        1.63      1.87 o 
   7  24   4        6.04       12.16      1.97 o 
   8  24   4       13.98       13.58      2.06 o 
  -4  25   4       18.42       17.68      2.48 o 
  -3  25   4        6.79        3.48      2.10 o 
  -2  25   4       15.44       16.24      2.26 o 
  -1  25   4        5.32        4.16      1.99 o 
   0  25   4        7.19        5.69      2.05 o 
   1  25   4        5.18        4.18      1.98 o 
   2  25   4       15.35       13.97      2.23 o 
   3  25   4        6.94        8.30      2.11 o 
   4  25   4       18.41       15.65      3.26 o 
   0   1   5      606.54      673.74      4.21 o 
  -1   2   5      505.06      528.93      3.30 o 
   0   2   5       35.54       42.60      0.90 o 
   1   2   5      498.44      526.94      3.58 o 
  -2   3   5       58.66       71.06      1.24 o 
  -1   3   5     1148.23     1124.18      6.57 o 
   0   3   5     1088.24     1072.48      5.73 o 
   1   3   5     1136.99     1123.15      5.28 o 
   2   3   5       61.87       78.43      0.97 o 
  -3   4   5     1371.60     1414.34      7.59 o 
  -2   4   5       60.30       62.20      1.18 o 
  -1   4   5       80.25       82.13      1.19 o 
   0   4   5      129.30      117.55      1.37 o 
   1   4   5       85.25       88.82      1.14 o 
   2   4   5       67.01       67.73      1.13 o 
   3   4   5     1352.31     1399.26      7.08 o 
  -4   5   5      505.22      466.16      3.52 o 
  -3   5   5     1597.23     1657.87      8.49 o 
  -2   5   5     1732.14     1678.09      8.31 o 
  -1   5   5      431.49      366.54      2.76 o 
   0   5   5        1.66       -0.50      0.50 o 
   1   5   5      422.88      357.33      2.77 o 
   2   5   5     1700.34     1663.68      7.66 o 
   3   5   5     1584.30     1658.75      7.95 o 
   4   5   5      511.16      474.06      2.92 o 
  -5   6   5       63.79       63.75      1.61 o 
  -4   6   5     1008.22     1081.05      6.88 o 
  -3   6   5       86.44       65.58      1.25 o 
  -2   6   5      111.10      128.40      1.43 o 
  -1   6   5     1286.07     1231.09      6.74 o 
   0   6   5      147.39      154.35      1.62 o 
   1   6   5     1285.10     1224.87      7.09 o 
   2   6   5      102.70      120.92      1.51 o 
   3   6   5       95.59       78.08      1.20 o 
   4   6   5     1020.35     1074.83      6.15 o 
   5   6   5       61.16       64.96      1.33 o 
  -6   7   5      191.08      205.14      3.29 o 
  -5   7   5      452.27      446.08      5.53 o 
  -4   7   5      300.26      295.49      3.35 o 
  -3   7   5      899.40      939.85      7.47 o 
  -2   7   5      292.07      290.63      2.57 o 
  -1   7   5      100.08       99.53      1.42 o 
   0   7   5      161.61      147.63      1.65 o 
   1   7   5       97.12       94.55      1.49 o 
   2   7   5      298.97      295.04      2.79 o 
   3   7   5      899.98      926.49      6.13 o 
   4   7   5      292.87      291.33      2.76 o 
   5   7   5      452.00      446.73      3.73 o 
   6   7   5      191.89      201.98      3.71 o 
  -7   8   5      241.37      247.13      4.51 o 
  -6   8   5       60.91       58.03      1.86 o 
  -5   8   5      469.98      477.48      4.93 o 
  -4   8   5       46.04       43.07      2.33 o 
  -3   8   5       82.30       68.96      2.34 o 
  -2   8   5       34.71       34.28      1.52 o 
  -1   8   5      551.05      525.09      4.47 o 
   0   8   5      760.88      715.99      5.33 o 
   1   8   5      544.55      509.56      4.42 o 
   2   8   5       38.26       38.39      1.25 o 
   3   8   5       77.66       65.07      1.60 o 
   4   8   5       45.95       44.58      1.60 o 
   5   8   5      468.61      472.02      3.95 o 
   6   8   5       61.74       62.52      1.42 o 
   7   8   5      238.60      239.63      3.20 o 
  -8   9   5       83.48       85.14      1.58 o 
  -7   9   5      280.16      271.04      2.87 o 
  -6   9   5       72.10       77.03      2.02 o 
  -5   9   5      119.06      124.34      3.52 o 
  -4   9   5       15.68       15.89      1.42 o 
  -3   9   5      120.66      117.70      2.64 o 
  -2   9   5       52.34       63.24      2.63 o 
  -1   9   5     1131.35     1115.04      9.57 o 
   0   9   5      474.89      479.95      5.76 o 
   1   9   5     1126.81     1091.54      9.45 o 
   2   9   5       51.76       62.04      2.18 o 
   3   9   5      120.40      115.71      1.79 o 
   4   9   5       15.45       16.01      0.74 o 
   5   9   5      118.82      122.46      1.89 o 
   6   9   5       75.00       78.17      1.93 o 
   7   9   5      277.43      266.63      2.78 o 
   8   9   5       81.43       81.29      1.78 o 
  -9  10   5       97.25       98.56      1.78 o 
  -8  10   5      213.71      185.41      2.44 o 
  -7  10   5       51.00       49.97      1.56 o 
  -6  10   5        3.39        0.88      0.85 o 
  -5  10   5      490.82      486.90      4.18 o 
  -4  10   5      111.39      110.49      2.00 o 
  -3  10   5       97.71       86.54      1.80 o 
  -2  10   5      230.94      233.75      3.03 o 
  -1  10   5        9.37       11.03      0.90 o 
   0  10   5       17.95       15.55      1.02 o 
   1  10   5        8.61       10.86      0.99 o 
   2  10   5      231.44      226.64      2.28 o 
   3  10   5      102.04       90.15      1.65 o 
   4  10   5      112.65      114.23      2.02 o 
   5  10   5      484.65      475.62      4.15 o 
   6  10   5        2.95        1.00      0.78 o 
   7  10   5       52.82       50.28      1.63 o 
   8  10   5      216.12      190.15      2.52 o 
   9  10   5       99.05       98.78      2.54 o 
 -10  11   5       49.16       43.36      1.44 o 
  -9  11   5      134.22      132.68      1.91 o 
  -8  11   5      227.64      210.69      2.46 o 
  -7  11   5      189.81      196.35      2.30 o 
  -6  11   5      211.57      193.82      2.25 o 
  -5  11   5       20.49       20.21      0.96 o 
  -4  11   5      570.93      544.04      4.29 o 
  -3  11   5      641.30      623.29      5.78 o 
  -2  11   5       40.44       44.03      1.51 o 
  -1  11   5      999.74      988.18      6.41 o 
   0  11   5      146.42      132.10      2.23 o 
   1  11   5      991.36      971.20      6.63 o 
   2  11   5       42.00       46.42      1.48 o 
   3  11   5      647.30      625.32      4.66 o 
   4  11   5      557.49      523.80      4.38 o 
   5  11   5       19.32       17.22      1.10 o 
   6  11   5      209.63      193.47      2.52 o 
   7  11   5      191.03      189.42      2.53 o 
   8  11   5      223.62      204.77      2.68 o 
   9  11   5      130.62      127.00      2.24 o 
  10  11   5       50.56       46.09      1.67 o 
 -11  12   5      257.34      251.65      2.99 o 
 -10  12   5       47.15       43.33      1.41 o 
  -9  12   5       18.38       17.76      1.04 o 
  -8  12   5        6.39        7.22      0.96 o 
  -7  12   5      112.47      113.30      1.97 o 
  -6  12   5      162.50      158.53      2.38 o 
  -5  12   5      104.32      105.01      2.05 o 
  -4  12   5      157.67      144.33      2.43 o 
  -3  12   5       96.92       85.07      1.91 o 
  -2  12   5      230.61      228.67      2.78 o 
  -1  12   5      475.07      458.14      3.87 o 
   0  12   5      634.14      657.09      4.98 o 
   1  12   5      471.99      457.92      4.32 o 
   2  12   5      228.98      223.21      3.41 o 
   3  12   5       97.00       89.99      1.96 o 
   4  12   5      159.12      147.79      2.39 o 
   5  12   5      102.26      103.83      2.15 o 
   6  12   5      163.77      157.76      2.42 o 
   7  12   5      113.36      113.38      2.21 o 
   8  12   5        7.15        8.47      1.17 o 
   9  12   5       16.52       18.45      1.27 o 
  10  12   5       50.08       42.28      1.63 o 
  11  12   5      258.45      245.33      3.88 o 
 -12  13   5       37.60       36.99      1.56 o 
 -11  13   5       84.79       81.63      2.00 o 
 -10  13   5       11.28        7.50      1.06 o 
  -9  13   5       40.21       33.85      1.42 o 
  -8  13   5      123.78      131.94      2.32 o 
  -7  13   5       11.76       12.86      1.09 o 
  -6  13   5      108.20       87.60      2.04 o 
  -5  13   5        4.87        3.36      1.05 o 
  -4  13   5      258.79      264.03      3.70 o 
  -3  13   5      162.76      172.06      2.59 o 
  -2  13   5      706.85      698.83      6.38 o 
  -1  13   5      210.53      217.33      2.86 o 
   0  13   5      278.10      267.40      3.02 o 
   1  13   5      211.38      231.03      3.26 o 
   2  13   5      714.94      714.16      5.33 o 
   3  13   5      161.79      170.82      3.05 o 
   4  13   5      263.61      269.53      3.21 o 
   5  13   5        5.78        4.69      1.14 o 
   6  13   5      112.54       95.12      2.23 o 
   7  13   5       12.80       12.52      1.29 o 
   8  13   5      124.65      132.28      2.35 o 
   9  13   5       38.65       31.76      1.50 o 
  10  13   5       11.83        8.61      1.26 o 
  11  13   5       83.17       79.96      2.20 o 
  12  13   5       37.52       35.93      1.73 o 
 -13  14   5       27.61       31.57      1.64 o 
 -12  14   5       29.30       21.43      1.41 o 
 -11  14   5        4.85        8.03      1.17 o 
 -10  14   5       61.84       58.06      1.71 o 
  -9  14   5       44.82       39.47      1.45 o 
  -8  14   5        2.86        0.22      1.00 o 
  -7  14   5      181.67      197.73      2.46 o 
  -6  14   5        0.56        2.21      1.08 o 
  -5  14   5      475.55      455.91      4.28 o 
  -4  14   5      363.27      349.27      3.70 o 
  -3  14   5      109.12      111.83      3.22 o 
  -2  14   5       63.82       55.58      1.81 o 
  -1  14   5      840.49      816.25      6.12 o 
   0  14   5      840.34      820.89      6.12 o 
   1  14   5      842.01      810.12      7.38 o 
   2  14   5       65.18       56.11      2.13 o 
   3  14   5      109.08      112.41      2.30 o 
   4  14   5      364.93      349.66      4.22 o 
   5  14   5      480.88      464.06      4.44 o 
   6  14   5        0.89        2.18      1.16 o 
   7  14   5      177.74      199.15      3.13 o 
   8  14   5        3.14        1.77      1.21 o 
   9  14   5       45.31       41.22      1.68 o 
  10  14   5       62.58       55.94      1.90 o 
  11  14   5        4.27        3.09      1.22 o 
  12  14   5       29.68       25.62      1.62 o 
  13  14   5       27.47       30.04      1.75 o 
 -14  15   5       70.68       72.57      2.23 o 
 -13  15   5       32.06       34.13      1.68 o 
 -12  15   5       69.59       78.53      2.16 o 
 -11  15   5       56.34       56.68      2.14 o 
 -10  15   5       42.09       42.61      1.60 o 
  -9  15   5       12.26       14.01      1.18 o 
  -8  15   5       49.26       51.84      1.58 o 
  -7  15   5       12.29        9.73      1.06 o 
  -6  15   5       36.75       43.12      1.49 o 
  -5  15   5       29.33       30.68      1.55 o 
  -4  15   5      115.63      123.48      2.46 o 
  -3  15   5       81.63       87.36      2.17 o 
  -2  15   5       45.95       41.38      1.80 o 
  -1  15   5      183.02      178.84      3.29 o 
   0  15   5      308.02      301.88      3.61 o 
   1  15   5      182.92      179.63      3.25 o 
   2  15   5       47.13       42.75      1.67 o 
   3  15   5       82.65       84.19      2.20 o 
   4  15   5      113.58      123.53      2.52 o 
   5  15   5       27.81       29.06      1.91 o 
   6  15   5       35.23       41.34      1.76 o 
   7  15   5       13.22       13.16      1.46 o 
   8  15   5       49.34       49.46      2.01 o 
   9  15   5       12.39       15.54      1.48 o 
  10  15   5       42.03       40.19      1.81 o 
  11  15   5       55.65       59.01      2.10 o 
  12  15   5       71.20       77.43      2.29 o 
  13  15   5       32.30       32.71      1.84 o 
  14  15   5       70.40       74.14      2.41 o 
 -15  16   5       24.06       21.85      1.68 o 
 -14  16   5        4.47        3.82      1.33 o 
 -13  16   5       10.09        8.32      1.39 o 
 -12  16   5       22.73       20.73      1.53 o 
 -11  16   5       64.67       63.55      2.01 o 
 -10  16   5       49.20       56.09      1.79 o 
  -9  16   5       26.50       24.75      1.40 o 
  -8  16   5        5.22        5.96      1.07 o 
  -7  16   5       85.01       88.64      2.08 o 
  -6  16   5        2.32        2.40      1.01 o 
  -5  16   5       30.79       31.90      1.37 o 
  -4  16   5      215.74      216.65      3.05 o 
  -3  16   5      208.03      203.45      2.98 o 
  -2  16   5      139.72      139.43      2.67 o 
  -1  16   5       34.28       37.27      1.73 o 
   0  16   5        0.09       -1.17      1.17 o 
   1  16   5       33.84       36.00      1.70 o 
   2  16   5      140.92      139.75      2.54 o 
   3  16   5      209.78      195.88      3.03 o 
   4  16   5      215.25      223.51      3.35 o 
   5  16   5       32.25       32.89      1.71 o 
   6  16   5        2.09        3.78      1.27 o 
   7  16   5       85.25       83.20      2.45 o 
   8  16   5        5.31        7.90      1.43 o 
   9  16   5       26.82       26.46      1.71 o 
  10  16   5       49.55       57.22      2.18 o 
  11  16   5       63.50       64.25      2.30 o 
  12  16   5       22.75       25.72      1.76 o 
  13  16   5       10.27        8.48      1.55 o 
  14  16   5        4.43        3.15      1.42 o 
  15  16   5       23.76       23.29      1.87 o 
 -16  17   5        6.08        4.25      1.69 o 
 -15  17   5        0.08        0.23      1.38 o 
 -14  17   5       23.84       23.20      1.63 o 
 -13  17   5        2.18        0.95      1.30 o 
 -12  17   5       11.80       11.53      1.42 o 
 -11  17   5        7.65        5.40      1.30 o 
 -10  17   5       47.08       48.06      1.78 o 
  -9  17   5       32.77       33.10      1.55 o 
  -8  17   5       11.76       13.17      1.23 o 
  -7  17   5       29.71       34.20      1.49 o 
  -6  17   5       32.63       33.27      1.50 o 
  -5  17   5       14.33       14.71      1.21 o 
  -4  17   5       42.89       42.01      1.78 o 
  -3  17   5       14.07       15.26      1.45 o 
  -2  17   5       48.26       50.37      1.93 o 
  -1  17   5       50.69       50.06      1.95 o 
   0  17   5       73.88       73.94      2.18 o 
   1  17   5       50.58       51.08      1.91 o 
   2  17   5       46.38       45.49      1.79 o 
   3  17   5       13.05       12.16      1.41 o 
   4  17   5       43.00       41.76      1.85 o 
   5  17   5       14.51       14.50      1.48 o 
   6  17   5       32.98       34.77      1.79 o 
   7  17   5       30.41       32.78      1.85 o 
   8  17   5       11.28       13.13      1.59 o 
   9  17   5       33.70       40.32      2.04 o 
  10  17   5       47.46       44.82      2.08 o 
  11  17   5        7.59        6.73      1.52 o 
  12  17   5       11.69        7.77      1.60 o 
  13  17   5        2.10        3.47      1.44 o 
  14  17   5       24.31       19.11      1.79 o 
  15  17   5        0.06        0.73      1.59 o 
  16  17   5        6.11        7.91      1.76 o 
 -16  18   5        4.83        6.40      1.69 o 
 -15  18   5       12.95       19.55      1.74 o 
 -14  18   5        0.60        2.38      1.37 o 
 -13  18   5        7.18        8.84      1.43 o 
 -12  18   5       18.47       17.09      1.52 o 
 -11  18   5       22.48       22.25      1.58 o 
 -10  18   5        4.85        3.98      1.27 o 
  -9  18   5       28.48       31.06      1.58 o 
  -8  18   5        1.06       -1.10      1.10 o 
  -7  18   5        1.61        0.00      1.08 o 
  -6  18   5       18.32       13.73      1.29 o 
  -5  18   5        1.79        3.90      1.11 o 
  -4  18   5       20.70       18.31      1.32 o 
  -3  18   5       64.58       70.09      1.90 o 
  -2  18   5       24.54       28.27      2.18 o 
  -1  18   5        6.31        7.91      1.40 o 
   0  18   5        3.65        1.20      1.25 o 
   1  18   5        6.69        4.53      1.32 o 
   2  18   5       25.59       25.36      1.72 o 
   3  18   5       65.68       72.97      2.29 o 
   4  18   5       22.01       19.55      1.59 o 
   5  18   5        1.68       -0.41      1.25 o 
   6  18   5       18.49       15.84      1.56 o 
   7  18   5        1.61        3.08      1.42 o 
   8  18   5        0.97       -1.39      1.39 o 
   9  18   5       28.29       26.01      1.88 o 
  10  18   5        5.02        4.88      1.53 o 
  11  18   5       22.29       21.67      1.82 o 
  12  18   5       18.34       19.88      1.82 o 
  13  18   5        7.08        5.09      1.62 o 
  14  18   5        0.59        1.93      1.66 o 
  15  18   5       12.74       17.22      1.93 o 
  16  18   5        4.69        3.17      1.76 o 
 -15  19   5        4.01        3.54      1.64 o 
 -14  19   5        5.40        7.27      1.60 o 
 -13  19   5        8.34        6.08      1.49 o 
 -12  19   5        1.35        1.48      1.54 o 
 -11  19   5       10.04        4.87      1.38 o 
 -10  19   5        4.98        2.83      1.28 o 
  -9  19   5       17.42       17.62      1.47 o 
  -8  19   5       20.34       22.80      1.50 o 
  -7  19   5       10.21        7.30      1.29 o 
  -6  19   5       33.66       33.63      1.73 o 
  -5  19   5       33.43       33.63      1.65 o 
  -4  19   5       67.72       68.93      2.39 o 
  -3  19   5      121.58      136.17      2.56 o 
  -2  19   5       19.03       21.98      1.39 o 
  -1  19   5       28.81       20.61      1.64 o 
   0  19   5        1.13        0.68      1.31 o 
   1  19   5       29.46       25.99      1.78 o 
   2  19   5       19.65       23.54      1.77 o 
   3  19   5      120.56      130.38      3.01 o 
   4  19   5       67.37       66.35      2.30 o 
   5  19   5       32.31       31.28      1.84 o 
   6  19   5       33.56       33.40      1.99 o 
   7  19   5       10.19        8.00      1.58 o 
   8  19   5       20.06       21.40      1.85 o 
   9  19   5       16.83       16.78      1.79 o 
  10  19   5        4.92        1.56      1.52 o 
  11  19   5       10.27        6.50      1.62 o 
  12  19   5        1.26       -0.67      1.60 o 
  13  19   5        8.12        6.42      1.74 o 
  14  19   5        5.26        5.47      1.85 o 
  15  19   5        3.90        1.99      2.39 o 
 -14  20   5        2.97        1.06      1.58 o 
 -13  20   5        3.94        1.59      1.88 o 
 -12  20   5        1.37       -0.15      1.42 o 
 -11  20   5        1.01       -1.19      1.29 o 
 -10  20   5        0.33       -1.22      1.22 o 
  -9  20   5        0.32       -1.34      1.34 o 
  -8  20   5       13.66       17.30      1.54 o 
  -7  20   5        2.24       -0.98      1.30 o 
  -6  20   5       24.78       28.57      1.70 o 
  -5  20   5       52.05       50.51      1.96 o 
  -4  20   5        4.74        5.55      1.48 o 
  -3  20   5        4.14        1.90      1.21 o 
  -2  20   5        8.24        7.04      1.28 o 
  -1  20   5       74.21       72.67      2.02 o 
   0  20   5        6.48        3.28      1.46 o 
   1  20   5       75.10       79.46      2.59 o 
   2  20   5        8.43        8.42      1.60 o 
   3  20   5        3.98        5.41      1.53 o 
   4  20   5        4.75        4.41      1.54 o 
   5  20   5       52.94       52.19      2.22 o 
   6  20   5       24.89       31.52      2.01 o 
   7  20   5        2.30        0.78      1.47 o 
   8  20   5       13.50       13.42      1.76 o 
   9  20   5        0.31        0.03      1.51 o 
  10  20   5        0.35       -1.48      1.48 o 
  11  20   5        1.10       -0.63      1.59 o 
  12  20   5        1.38       -0.93      1.70 o 
  13  20   5        4.07        2.69      1.87 o 
  14  20   5        3.01        3.84      2.03 o 
 -12  21   5       12.89        9.38      1.72 o 
 -11  21   5        6.84        4.53      1.60 o 
 -10  21   5        0.89        0.02      1.37 o 
  -9  21   5        4.06        0.93      1.35 o 
  -8  21   5        6.63        3.47      1.84 o 
  -7  21   5       17.36       13.79      1.59 o 
  -6  21   5       27.81       32.96      1.82 o 
  -5  21   5       16.98       17.34      1.53 o 
  -4  21   5        1.66        1.39      1.26 o 
  -3  21   5       15.37       16.72      1.49 o 
  -2  21   5        9.18       11.82      1.37 o 
  -1  21   5       17.91       18.61      1.41 o 
   0  21   5       54.38       52.38      2.29 o 
   1  21   5       18.43       19.48      1.82 o 
   2  21   5        9.04        9.52      1.68 o 
   3  21   5       15.58       16.98      1.80 o 
   4  21   5        1.58        2.62      1.56 o 
   5  21   5       17.45       18.70      1.92 o 
   6  21   5       27.60       28.76      2.03 o 
   7  21   5       17.26       17.01      1.87 o 
   8  21   5        6.45        2.72      1.79 o 
   9  21   5        4.10        4.58      1.80 o 
  10  21   5        0.92       -0.73      1.67 o 
  11  21   5        6.80        6.39      1.87 o 
  12  21   5       12.59       13.14      2.01 o 
 -11  22   5        0.22       -1.52      1.60 o 
 -10  22   5        1.75        3.70      1.56 o 
  -9  22   5        8.03        8.43      1.61 o 
  -8  22   5        0.54       -0.71      1.52 o 
  -7  22   5        4.24        5.00      1.53 o 
  -6  22   5       16.33       19.60      1.74 o 
  -5  22   5        8.66        9.60      1.49 o 
  -4  22   5        0.32        3.36      1.37 o 
  -3  22   5       16.00       15.24      1.56 o 
  -2  22   5        3.47        2.46      1.31 o 
  -1  22   5        6.80        7.82      1.34 o 
   0  22   5        0.01        0.16      1.58 o 
   1  22   5        6.91        8.23      1.76 o 
   2  22   5        3.55        1.00      1.64 o 
   3  22   5       16.14       15.97      1.89 o 
   4  22   5        0.33        2.02      1.65 o 
   5  22   5        8.41        8.56      1.89 o 
   6  22   5       16.16       21.90      2.23 o 
   7  22   5        4.32        2.89      1.77 o 
   8  22   5        0.56        1.12      1.77 o 
   9  22   5        8.08        9.25      2.00 o 
  10  22   5        1.72       -1.67      1.67 o 
  11  22   5        0.22       -1.91      1.91 o 
  -8  23   5        9.64        9.12      1.90 o 
  -7  23   5        2.36        4.40      1.64 o 
  -6  23   5        6.45        5.49      1.75 o 
  -5  23   5        8.80       10.97      1.65 o 
  -4  23   5       15.89       12.72      1.61 o 
  -3  23   5        9.42       12.69      1.95 o 
  -2  23   5        2.87        3.71      1.73 o 
  -1  23   5        1.93        2.64      1.77 o 
   0  23   5        0.68       -0.32      1.71 o 
   1  23   5        1.93        2.60      1.74 o 
   2  23   5        2.65        5.31      1.80 o 
   3  23   5        9.27       12.12      2.04 o 
   4  23   5       16.16       18.69      2.19 o 
   5  23   5        8.88        9.78      2.15 o 
   6  23   5        6.37        4.85      2.03 o 
   7  23   5        2.34        1.84      1.97 o 
   8  23   5        9.77        8.97      2.07 o 
  -5  24   5        9.29        8.56      2.24 o 
  -4  24   5        3.82        1.54      1.81 o 
  -3  24   5       19.17       18.15      2.10 o 
  -2  24   5       11.75       15.45      2.10 o 
  -1  24   5        1.24        0.81      1.85 o 
   0  24   5        0.00       -0.59      1.82 o 
   1  24   5        1.28        2.71      1.87 o 
   2  24   5       11.61       12.39      2.10 o 
   3  24   5       18.82       18.77      2.30 o 
   4  24   5        3.83        2.21      2.01 o 
   5  24   5        9.17       10.56      2.48 o 
   0   0   6      178.46      206.25      5.31 o 
  -1   1   6      176.48      177.51      2.52 o 
   0   1   6     1165.01     1150.42      5.74 o 
   1   1   6      170.23      177.11      2.38 o 
  -2   2   6      209.91      190.67      2.22 o 
  -1   2   6      157.10      135.25      1.38 o 
   0   2   6      983.19     1012.75      5.33 o 
   1   2   6      155.64      137.79      1.48 o 
   2   2   6      211.98      193.44      2.62 o 
  -3   3   6      586.33      539.99      4.68 o 
  -2   3   6       77.20       84.84      1.17 o 
  -1   3   6      412.08      358.30      2.36 o 
   0   3   6      194.56      176.65      1.68 o 
   1   3   6      406.06      350.30      2.52 o 
   2   3   6       72.88       82.14      1.16 o 
   3   3   6      571.28      519.37      4.42 o 
  -4   4   6      406.11      392.43      4.36 o 
  -3   4   6      545.67      523.73      3.49 o 
  -2   4   6      330.91      327.44      2.27 o 
  -1   4   6      209.70      191.69      1.74 o 
   0   4   6      590.99      584.84      3.82 o 
   1   4   6      209.11      192.21      1.71 o 
   2   4   6      322.90      316.55      2.31 o 
   3   4   6      549.13      540.16      3.28 o 
   4   4   6      409.81      402.32      4.08 o 
  -5   5   6      312.26      302.15      4.46 o 
  -4   5   6       40.43       35.32      1.13 o 
  -3   5   6      225.28      213.72      2.24 o 
  -2   5   6       43.57       42.19      0.97 o 
  -1   5   6      177.30      187.08      1.87 o 
   0   5   6      347.86      348.69      2.69 o 
   1   5   6      183.78      197.76      1.91 o 
   2   5   6       45.08       43.93      1.01 o 
   3   5   6      222.25      212.45      2.02 o 
   4   5   6       38.72       35.74      1.00 o 
   5   5   6      305.25      295.31      3.14 o 
  -6   6   6      599.68      566.38     10.10 o 
  -5   6   6        3.90        3.32      1.03 o 
  -4   6   6      368.61      341.04      3.66 o 
  -3   6   6      123.37      104.55      1.76 o 
  -2   6   6       22.56       32.82      1.09 o 
  -1   6   6      201.45      195.70      2.08 o 
   0   6   6      175.36      179.61      2.25 o 
   1   6   6      201.81      199.10      2.08 o 
   2   6   6       23.34       32.72      1.04 o 
   3   6   6      122.63      102.12      1.63 o 
   4   6   6      366.24      337.65      2.48 o 
   5   6   6        3.48        2.92      0.65 o 
   6   6   6      585.18      551.86      6.28 o 
  -7   7   6     1277.53     1151.43     11.07 o 
  -6   7   6      257.61      248.43      2.93 o 
  -5   7   6      117.16      109.61      3.07 o 
  -4   7   6      100.14      100.22      2.48 o 
  -3   7   6      847.88      829.41      8.09 o 
  -2   7   6      396.34      364.76      4.09 o 
  -1   7   6      538.12      497.26      4.09 o 
   0   7   6       10.42       11.07      1.05 o 
   1   7   6      544.27      492.78      3.62 o 
   2   7   6      401.56      370.51      2.92 o 
   3   7   6      845.18      823.41      5.47 o 
   4   7   6      104.01       97.22      1.73 o 
   5   7   6      119.03      114.86      1.78 o 
   6   7   6      257.17      248.02      2.60 o 
   7   7   6     1271.06     1127.01     12.25 o 
  -8   8   6        7.87        4.91      1.84 o 
  -7   8   6       11.84        8.07      1.22 o 
  -6   8   6       42.24       37.34      1.64 o 
  -5   8   6      215.51      210.07      3.09 o 
  -4   8   6        4.41        5.40      0.96 o 
  -3   8   6      852.63      875.77      7.84 o 
  -2   8   6       48.76       42.93      1.57 o 
  -1   8   6      299.01      287.57      3.24 o 
   0   8   6      171.39      168.36      2.49 o 
   1   8   6      296.38      288.75      2.99 o 
   2   8   6       48.27       38.62      1.38 o 
   3   8   6      834.17      841.68      5.74 o 
   4   8   6        4.42        2.62      0.78 o 
   5   8   6      209.24      207.91      2.39 o 
   6   8   6       43.80       41.84      1.36 o 
   7   8   6       10.48        7.54      1.05 o 
   8   8   6        6.67        2.49      1.41 o 
  -9   9   6      113.18      112.30      4.19 o 
  -8   9   6      198.63      233.43      3.55 o 
  -7   9   6       80.51       70.41      2.13 o 
  -6   9   6       27.91       29.48      1.55 o 
  -5   9   6       50.13       47.48      1.60 o 
  -4   9   6      198.18      182.72      2.75 o 
  -3   9   6      146.23      150.43      2.56 o 
  -2   9   6      164.27      163.13      2.44 o 
  -1   9   6      516.81      538.64      4.38 o 
   0   9   6      291.32      289.96      3.07 o 
   1   9   6      511.06      531.61      4.18 o 
   2   9   6      158.67      153.83      2.19 o 
   3   9   6      142.46      142.72      2.21 o 
   4   9   6      206.23      192.19      2.35 o 
   5   9   6       49.89       43.25      1.49 o 
   6   9   6       27.88       27.84      1.31 o 
   7   9   6       80.86       76.35      1.95 o 
   8   9   6      196.40      232.46      3.08 o 
   9   9   6      113.10      114.00      3.53 o 
 -10  10   6      238.23      217.63      5.52 o 
  -9  10   6       51.27       46.37      2.24 o 
  -8  10   6      142.91      135.01      2.77 o 
  -7  10   6       93.43       95.77      2.44 o 
  -6  10   6      143.29      157.56      2.70 o 
  -5  10   6      149.38      158.28      2.54 o 
  -4  10   6      612.60      594.93      5.49 o 
  -3  10   6     1136.04     1106.51      8.08 o 
  -2  10   6       40.48       39.53      1.86 o 
  -1  10   6      653.56      620.63      5.40 o 
   0  10   6      670.81      672.22      5.21 o 
   1  10   6      647.63      620.56      4.95 o 
   2  10   6       42.54       45.54      1.57 o 
   3  10   6     1145.38     1114.29      7.51 o 
   4  10   6      616.77      606.12      5.38 o 
   5  10   6      144.38      148.48      2.43 o 
   6  10   6      142.60      153.39      2.50 o 
   7  10   6       92.35       90.77      2.18 o 
   8  10   6      141.74      140.55      3.35 o 
   9  10   6       54.86       46.23      1.41 o 
  10  10   6      238.31      221.46      4.30 o 
 -11  11   6       34.80       33.06      3.20 o 
 -10  11   6       12.39       10.34      1.70 o 
  -9  11   6        9.15        6.60      1.62 o 
  -8  11   6      182.46      180.54      3.22 o 
  -7  11   6       79.78       76.01      2.22 o 
  -6  11   6      114.13      123.26      2.56 o 
  -5  11   6      415.66      389.27      4.23 o 
  -4  11   6      106.88       95.44      2.32 o 
  -3  11   6      140.46      138.78      2.60 o 
  -2  11   6       19.99       16.26      1.37 o 
  -1  11   6      121.11      110.44      2.43 o 
   0  11   6      162.27      142.49      2.41 o 
   1  11   6      123.74      116.92      2.38 o 
   2  11   6       20.65       14.93      1.23 o 
   3  11   6      137.71      142.29      2.74 o 
   4  11   6      102.51       91.39      2.32 o 
   5  11   6      405.07      373.04      4.31 o 
   6  11   6      114.29      122.13      2.49 o 
   7  11   6       83.26       79.07      1.82 o 
   8  11   6      184.27      177.98      2.72 o 
   9  11   6        9.07        7.61      1.08 o 
  10  11   6       12.61       10.33      1.15 o 
  11  11   6       33.51       32.42      2.11 o 
 -12  12   6      176.98      171.46      5.34 o 
 -11  12   6       29.69       33.48      2.24 o 
 -10  12   6       40.11       41.63      2.32 o 
  -9  12   6      124.44      116.14      3.71 o 
  -8  12   6       84.84       80.57      2.38 o 
  -7  12   6       14.53       11.94      1.46 o 
  -6  12   6      412.97      418.48      4.54 o 
  -5  12   6       82.75       93.94      2.42 o 
  -4  12   6        9.71        9.49      1.35 o 
  -3  12   6      340.70      336.57      3.98 o 
  -2  12   6      169.38      151.10      3.18 o 
  -1  12   6      104.16      109.81      2.36 o 
   0  12   6       41.20       34.77      1.66 o 
   1  12   6      104.79      109.55      2.29 o 
   2  12   6      168.41      152.63      2.57 o 
   3  12   6      340.60      332.59      3.99 o 
   4  12   6        9.78       10.51      1.38 o 
   5  12   6       82.19       94.42      2.07 o 
   6  12   6      420.99      424.68      4.74 o 
   7  12   6       14.64       12.97      1.14 o 
   8  12   6       83.44       80.25      1.90 o 
   9  12   6      124.70      118.81      2.25 o 
  10  12   6       40.52       43.49      1.63 o 
  11  12   6       30.53       31.39      1.54 o 
  12  12   6      176.95      171.37      3.97 o 
 -13  13   6        3.57        2.55      1.55 o 
 -12  13   6        0.48        0.38      1.68 o 
 -11  13   6       19.01       17.42      1.99 o 
 -10  13   6       36.79       39.83      2.37 o 
  -9  13   6       29.49       27.85      1.97 o 
  -8  13   6        8.52        7.03      1.40 o 
  -7  13   6       12.47       12.27      1.48 o 
  -6  13   6      102.15      102.22      2.82 o 
  -5  13   6      105.18      106.71      2.70 o 
  -4  13   6      240.45      227.05      3.43 o 
  -3  13   6      170.40      169.01      3.00 o 
  -2  13   6       17.90       18.49      1.50 o 
  -1  13   6       63.78       70.20      2.13 o 
   0  13   6        0.05       -1.07      1.07 o 
   1  13   6       63.29       63.67      1.94 o 
   2  13   6       19.26       22.98      1.50 o 
   3  13   6      165.68      161.79      2.57 o 
   4  13   6      238.08      228.29      3.73 o 
   5  13   6      104.94      111.38      3.06 o 
   6  13   6      103.83      105.81      2.20 o 
   7  13   6       11.99       12.40      1.22 o 
   8  13   6        8.40        7.56      1.18 o 
   9  13   6       30.01       28.09      1.47 o 
  10  13   6       37.06       40.63      1.68 o 
  11  13   6       18.74       17.95      1.41 o 
  12  13   6        0.68        0.37      1.19 o 
  13  13   6        3.86       -0.58      2.15 o 
 -14  14   6       46.29       45.90      2.71 o 
 -13  14   6       12.87       19.57      1.77 o 
 -12  14   6        2.83        4.24      1.45 o 
 -11  14   6       15.30       13.96      1.57 o 
 -10  14   6       84.55       78.40      2.35 o 
  -9  14   6       42.12       43.50      2.09 o 
  -8  14   6       61.19       59.12      1.91 o 
  -7  14   6      131.98      122.85      2.43 o 
  -6  14   6      102.45       95.92      2.76 o 
  -5  14   6      106.64      102.70      2.81 o 
  -4  14   6      403.81      375.69      4.45 o 
  -3  14   6       62.33       62.75      2.20 o 
  -2  14   6      133.69      139.14      2.39 o 
  -1  14   6       28.51       30.17      1.50 o 
   0  14   6        6.72        3.60      1.04 o 
   1  14   6       27.86       24.90      1.41 o 
   2  14   6      136.61      140.26      2.99 o 
   3  14   6       62.52       57.65      1.83 o 
   4  14   6      409.56      377.69      4.07 o 
   5  14   6      107.22      100.26      2.23 o 
   6  14   6      103.82      100.32      2.27 o 
   7  14   6      131.27      122.23      2.44 o 
   8  14   6       61.81       56.45      1.89 o 
   9  14   6       41.48       40.87      1.77 o 
  10  14   6       85.65       79.66      2.44 o 
  11  14   6       15.53       15.53      1.41 o 
  12  14   6        2.98        4.06      1.32 o 
  13  14   6       12.85       17.90      1.72 o 
  14  14   6       45.80       45.19      2.78 o 
 -15  15   6       26.46       34.20      2.68 o 
 -14  15   6        9.58        5.17      1.39 o 
 -13  15   6        0.11       -1.05      1.23 o 
 -12  15   6       11.80       13.27      1.71 o 
 -11  15   6        3.61        3.56      1.44 o 
 -10  15   6        2.62        4.71      1.39 o 
  -9  15   6       37.58       34.62      1.85 o 
  -8  15   6        1.98        1.58      1.21 o 
  -7  15   6       17.68       13.53      1.37 o 
  -6  15   6       20.56       17.96      1.48 o 
  -5  15   6      123.38      108.88      2.54 o 
  -4  15   6       28.83       31.04      1.68 o 
  -3  15   6      101.50      113.09      2.42 o 
  -2  15   6      128.77      131.12      2.54 o 
  -1  15   6      140.63      136.45      2.55 o 
   0  15   6       20.05       16.78      1.42 o 
   1  15   6      141.34      133.59      2.81 o 
   2  15   6      126.60      125.22      2.40 o 
   3  15   6      103.25      115.03      2.87 o 
   4  15   6       28.81       32.07      1.54 o 
   5  15   6      122.97      112.73      2.42 o 
   6  15   6       20.53       18.62      1.40 o 
   7  15   6       17.12       11.56      1.39 o 
   8  15   6        2.04        4.38      1.25 o 
   9  15   6       38.64       37.25      1.78 o 
  10  15   6        2.37        3.53      1.30 o 
  11  15   6        3.26        4.22      1.32 o 
  12  15   6       11.85       15.75      1.54 o 
  13  15   6        0.14       -1.29      1.29 o 
  14  15   6        9.72        6.65      1.50 o 
  15  15   6       25.34       28.70      2.77 o 
 -16  16   6        8.17        9.37      2.31 o 
 -15  16   6        3.09        5.83      1.48 o 
 -14  16   6        5.37        5.36      1.44 o 
 -13  16   6       13.82       10.75      1.65 o 
 -12  16   6        6.66        7.67      1.59 o 
 -11  16   6       24.76       26.74      1.86 o 
 -10  16   6       30.03       26.75      1.86 o 
  -9  16   6       15.17       17.11      1.65 o 
  -8  16   6       11.02       11.29      1.46 o 
  -7  16   6       46.95       42.07      1.86 o 
  -6  16   6        6.16        7.14      1.40 o 
  -5  16   6       59.88       63.80      2.21 o 
  -4  16   6        5.19        4.17      1.00 o 
  -3  16   6        4.89        5.13      1.06 o 
  -2  16   6       26.20       25.84      1.38 o 
  -1  16   6       55.87       51.37      1.73 o 
   0  16   6        0.09       -1.28      1.28 o 
   1  16   6       57.46       52.24      1.82 o 
   2  16   6       25.22       24.31      1.48 o 
   3  16   6        4.89        6.24      1.19 o 
   4  16   6        5.55        4.69      1.20 o 
   5  16   6       60.27       60.71      2.00 o 
   6  16   6        6.22        3.91      1.25 o 
   7  16   6       47.15       40.99      1.86 o 
   8  16   6       11.22       12.40      1.43 o 
   9  16   6       15.52       17.24      1.54 o 
  10  16   6       30.76       27.75      1.75 o 
  11  16   6       23.94       25.95      1.75 o 
  12  16   6        6.85        5.04      1.46 o 
  13  16   6       14.08        7.63      1.50 o 
  14  16   6        5.58        3.59      1.47 o 
  15  16   6        3.05        3.40      1.51 o 
  16  16   6        8.47        7.27      2.52 o 
 -16  17   6        1.82        3.76      1.56 o 
 -15  17   6       11.80       12.15      1.67 o 
 -14  17   6        3.33        6.23      1.51 o 
 -13  17   6        3.46        2.82      1.39 o 
 -12  17   6        0.25       -0.48      1.51 o 
 -11  17   6       31.81       29.62      1.99 o 
 -10  17   6        8.52       10.70      1.67 o 
  -9  17   6        1.17       -1.03      1.37 o 
  -8  17   6        0.84       -1.38      1.38 o 
  -7  17   6       20.01       17.85      1.42 o 
  -6  17   6       44.63       47.30      1.84 o 
  -5  17   6       22.62       24.90      1.46 o 
  -4  17   6        0.23       -0.43      1.15 o 
  -3  17   6       11.84       12.61      1.28 o 
  -2  17   6       31.78       32.68      1.60 o 
  -1  17   6       11.13       11.31      1.32 o 
   0  17   6       35.18       41.20      1.72 o 
   1  17   6       11.15       13.40      1.36 o 
   2  17   6       30.94       32.58      1.68 o 
   3  17   6       11.82       14.19      1.57 o 
   4  17   6        0.18       -1.05      1.16 o 
   5  17   6       22.54       26.31      1.62 o 
   6  17   6       44.05       50.89      1.97 o 
   7  17   6       20.74       20.48      1.66 o 
   8  17   6        0.85       -0.38      1.27 o 
   9  17   6        1.24        1.55      1.31 o 
  10  17   6        8.42       11.68      1.55 o 
  11  17   6       31.48       34.08      1.91 o 
  12  17   6        0.20        1.46      1.41 o 
  13  17   6        3.42        4.35      1.53 o 
  14  17   6        3.33        3.46      1.49 o 
  15  17   6       11.60       11.01      1.69 o 
  16  17   6        1.85        3.25      1.80 o 
 -15  18   6       12.27       14.03      2.13 o 
 -14  18   6        4.29        6.09      1.84 o 
 -13  18   6        2.48        2.72      1.67 o 
 -12  18   6       12.65       12.90      1.81 o 
 -11  18   6        0.00        0.19      1.56 o 
 -10  18   6        0.55       -0.19      1.28 o 
  -9  18   6        2.41        2.80      1.32 o 
  -8  18   6       13.81       12.49      1.43 o 
  -7  18   6        7.14        6.17      1.35 o 
  -6  18   6       43.75       52.17      1.95 o 
  -5  18   6       32.55       31.37      1.69 o 
  -4  18   6        3.56        1.35      1.28 o 
  -3  18   6        1.60       -0.34      1.20 o 
  -2  18   6        3.06        1.97      1.25 o 
  -1  18   6       19.23       20.87      1.52 o 
   0  18   6       12.72       11.52      1.42 o 
   1  18   6       18.96       21.32      1.57 o 
   2  18   6        2.83        2.03      1.29 o 
   3  18   6        1.50       -1.24      1.24 o 
   4  18   6        3.68        4.00      1.36 o 
   5  18   6       32.20       32.88      1.78 o 
   6  18   6       43.12       49.91      2.03 o 
   7  18   6        6.98        5.09      1.45 o 
   8  18   6       14.11        9.48      1.55 o 
   9  18   6        2.38        0.11      1.34 o 
  10  18   6        0.56        1.41      1.43 o 
  11  18   6        0.02       -1.41      1.41 o 
  12  18   6       12.42        9.77      1.62 o 
  13  18   6        2.67        5.10      1.56 o 
  14  18   6        4.28        4.82      1.64 o 
  15  18   6       12.30       13.17      2.12 o 
 -14  19   6       13.16       16.06      3.55 o 
 -13  19   6        1.71       -0.88      1.66 o 
 -12  19   6        8.97       10.08      1.83 o 
 -11  19   6        2.39        0.78      1.36 o 
 -10  19   6        2.96        2.22      1.39 o 
  -9  19   6       10.11       10.03      1.72 o 
  -8  19   6        4.54        0.89      1.28 o 
  -7  19   6       32.86       33.55      1.82 o 
  -6  19   6        2.03        5.18      1.40 o 
  -5  19   6        4.91        4.33      1.40 o 
  -4  19   6       11.13       12.08      1.51 o 
  -3  19   6        3.60        3.13      1.37 o 
  -2  19   6       12.12       12.01      1.50 o 
  -1  19   6       12.67       14.95      1.50 o 
   0  19   6       21.00       22.14      1.67 o 
   1  19   6       12.63       15.16      1.57 o 
   2  19   6       12.27       11.97      1.53 o 
   3  19   6        3.53        2.35      1.37 o 
   4  19   6       11.40       16.79      1.62 o 
   5  19   6        4.91        4.72      1.50 o 
   6  19   6        1.97        2.38      1.44 o 
   7  19   6       32.77       33.83      1.97 o 
   8  19   6        4.14        2.56      1.49 o 
   9  19   6       10.27       10.77      1.61 o 
  10  19   6        3.03        2.78      1.50 o 
  11  19   6        2.47       -1.30      1.41 o 
  12  19   6        8.75        7.93      1.67 o 
  13  19   6        1.61        1.20      2.06 o 
  14  19   6       13.38       13.03      3.58 o 
 -12  20   6        3.19        3.03      1.88 o 
 -11  20   6        1.42        2.55      1.71 o 
 -10  20   6        0.49       -1.37      1.37 o 
  -9  20   6        4.58        4.71      1.50 o 
  -8  20   6       22.96       24.17      1.80 o 
  -7  20   6       24.59       28.02      1.85 o 
  -6  20   6        1.35       -1.37      1.37 o 
  -5  20   6        0.61       -0.24      1.47 o 
  -4  20   6       22.97       20.71      1.75 o 
  -3  20   6       61.58       64.75      2.28 o 
  -2  20   6       16.31       19.94      1.69 o 
  -1  20   6       21.60       28.96      1.85 o 
   0  20   6        0.04       -0.88      1.35 o 
   1  20   6       21.85       30.41      2.12 o 
   2  20   6       16.43       20.16      1.75 o 
   3  20   6       61.55       67.26      2.40 o 
   4  20   6       22.50       22.39      2.06 o 
   5  20   6        0.69       -0.89      1.44 o 
   6  20   6        1.29        0.08      1.53 o 
   7  20   6       24.86       30.55      2.00 o 
   8  20   6       23.02       22.74      1.91 o 
   9  20   6        4.34        3.22      1.54 o 
  10  20   6        0.47       -1.25      1.45 o 
  11  20   6        1.44       -0.10      1.51 o 
  12  20   6        3.23        0.54      1.74 o 
 -10  21   6        1.41        0.18      1.61 o 
  -9  21   6        0.36       -0.16      1.50 o 
  -8  21   6        1.03       -0.23      1.47 o 
  -7  21   6        2.47        3.16      1.53 o 
  -6  21   6        0.29        0.11      1.47 o 
  -5  21   6        2.67        3.12      1.53 o 
  -4  21   6        1.16       -0.74      1.45 o 
  -3  21   6        1.58        2.24      1.46 o 
  -2  21   6        0.09        0.29      1.42 o 
  -1  21   6        6.91        8.16      1.58 o 
   0  21   6       15.45       16.59      1.73 o 
   1  21   6        6.82        7.38      1.59 o 
   2  21   6        0.10        1.44      1.47 o 
   3  21   6        1.55        2.61      1.52 o 
   4  21   6        1.34       -0.46      1.48 o 
   5  21   6        2.75        3.21      1.58 o 
   6  21   6        0.29       -1.54      1.54 o 
   7  21   6        2.39        2.56      1.66 o 
   8  21   6        0.87       -0.71      1.63 o 
   9  21   6        0.33       -1.46      1.46 o 
  10  21   6        1.42       -1.34      1.68 o 
  -8  22   6        0.65       -0.40      1.66 o 
  -7  22   6        0.18       -0.69      1.53 o 
  -6  22   6        4.30        4.06      1.63 o 
  -5  22   6        0.10       -1.47      1.47 o 
  -4  22   6       13.15       11.64      2.01 o 
  -3  22   6       30.39       36.49      2.01 o 
  -2  22   6        3.55        5.36      1.60 o 
  -1  22   6       17.06       19.16      1.82 o 
   0  22   6        6.06       10.11      1.91 o 
   1  22   6       17.08       18.92      1.87 o 
   2  22   6        3.43        6.17      1.64 o 
   3  22   6       30.38       34.79      2.12 o 
   4  22   6       13.24       14.28      1.87 o 
   5  22   6        0.14        1.49      1.63 o 
   6  22   6        4.14        2.86      1.71 o 
   7  22   6        0.16       -0.22      1.73 o 
   8  22   6        0.68       -0.50      1.76 o 
  -5  23   6        6.01        5.44      1.85 o 
  -4  23   6        0.47        2.00      1.73 o 
  -3  23   6        0.02        0.38      1.89 o 
  -2  23   6        6.78       10.62      1.77 o 
  -1  23   6       17.85       16.04      1.90 o 
   0  23   6        4.71        3.67      1.70 o 
   1  23   6       17.64       18.03      1.94 o 
   2  23   6        6.84        5.53      1.85 o 
   3  23   6        0.02       -0.14      1.76 o 
   4  23   6        0.54       -0.72      2.21 o 
   5  23   6        6.10        9.22      1.96 o 
   0   1   7      128.97      125.35      1.95 o 
  -1   2   7      796.37      790.25      4.65 o 
   0   2   7       92.73       90.45      1.38 o 
   1   2   7      799.52      793.57      4.53 o 
  -2   3   7     1253.94     1231.70      6.12 o 
  -1   3   7      730.40      673.87      4.12 o 
   0   3   7      419.25      400.15      2.95 o 
   1   3   7      744.92      686.89      4.06 o 
   2   3   7     1256.79     1244.43      6.39 o 
  -3   4   7      333.22      343.03      2.64 o 
  -2   4   7     1465.23     1429.71      6.92 o 
  -1   4   7      751.33      698.06      3.97 o 
   0   4   7     2304.23     2212.01     10.29 o 
   1   4   7      749.22      697.39      4.09 o 
   2   4   7     1442.14     1419.48      6.78 o 
   3   4   7      325.95      326.89      2.99 o 
  -4   5   7      337.24      313.28      3.21 o 
  -3   5   7      222.33      211.90      2.18 o 
  -2   5   7       53.52       54.24      1.20 o 
  -1   5   7      222.44      199.93      1.88 o 
   0   5   7       36.90       42.80      1.16 o 
   1   5   7      219.47      198.18      2.84 o 
   2   5   7       47.93       51.90      1.26 o 
   3   5   7      228.48      214.62      2.20 o 
   4   5   7      342.97      317.51      2.80 o 
  -5   6   7        4.33        7.58      0.91 o 
  -4   6   7      299.63      301.67      3.13 o 
  -3   6   7      560.61      536.66      4.50 o 
  -2   6   7      340.31      317.11      3.05 o 
  -1   6   7       82.00       77.08      1.58 o 
   0   6   7       40.43       46.58      1.31 o 
   1   6   7       77.35       70.21      1.49 o 
   2   6   7      343.22      319.25      3.13 o 
   3   6   7      563.37      531.03      3.85 o 
   4   6   7      296.25      297.68      2.86 o 
   5   6   7        3.76        4.76      0.94 o 
  -6   7   7      151.57      113.30      2.42 o 
  -5   7   7       48.97       50.67      1.56 o 
  -4   7   7      112.16       96.99      2.00 o 
  -3   7   7       64.75       62.87      1.63 o 
  -2   7   7      630.20      604.36      5.25 o 
  -1   7   7      143.03      148.03      2.49 o 
   0   7   7       14.50        8.62      0.99 o 
   1   7   7      145.26      149.66      2.08 o 
   2   7   7      624.69      598.73      4.40 o 
   3   7   7       65.29       65.89      1.75 o 
   4   7   7      106.24       89.27      2.07 o 
   5   7   7       47.00       45.33      1.64 o 
   6   7   7      151.30      109.36      2.31 o 
  -7   8   7      127.82      114.34      2.65 o 
  -6   8   7      155.42      137.56      2.86 o 
  -5   8   7       63.01       66.67      2.01 o 
  -4   8   7       22.36       27.99      1.47 o 
  -3   8   7      162.96      149.26      2.30 o 
  -2   8   7      116.30      119.94      2.23 o 
  -1   8   7       67.10       71.63      1.77 o 
   0   8   7      326.18      347.84      3.92 o 
   1   8   7       69.91       74.99      1.91 o 
   2   8   7      115.56      122.56      2.25 o 
   3   8   7      165.11      146.90      2.64 o 
   4   8   7       22.92       27.33      1.41 o 
   5   8   7       63.38       68.43      1.39 o 
   6   8   7      158.71      139.47      2.10 o 
   7   8   7      129.27      114.85      1.88 o 
  -8   9   7       58.75       54.71      2.16 o 
  -7   9   7       21.44       19.19      1.55 o 
  -6   9   7       79.08       72.13      2.17 o 
  -5   9   7      172.30      141.74      2.68 o 
  -4   9   7        8.74        6.69      1.21 o 
  -3   9   7      152.75      139.81      2.66 o 
  -2   9   7       19.82       14.76      1.20 o 
  -1   9   7       69.95       58.94      1.79 o 
   0   9   7        4.59        6.58      1.00 o 
   1   9   7       63.14       52.76      1.37 o 
   2   9   7       19.68       15.23      0.99 o 
   3   9   7      152.37      143.46      1.94 o 
   4   9   7        9.04        7.74      0.91 o 
   5   9   7      167.10      141.22      2.54 o 
   6   9   7       77.01       68.42      1.79 o 
   7   9   7       21.01       17.89      1.26 o 
   8   9   7       60.26       54.20      1.80 o 
  -9  10   7        8.29        7.05      1.56 o 
  -8  10   7       79.77       78.04      2.56 o 
  -7  10   7       84.99       71.43      2.43 o 
  -6  10   7       90.54       81.76      2.43 o 
  -5  10   7      175.21      161.29      2.89 o 
  -4  10   7       64.40       57.31      2.03 o 
  -3  10   7      157.71      164.20      2.93 o 
  -2  10   7       25.82       25.46      1.41 o 
  -1  10   7       14.50       13.74      1.24 o 
   0  10   7      471.91      456.89      4.39 o 
   1  10   7       15.00       14.59      1.14 o 
   2  10   7       26.75       26.21      1.38 o 
   3  10   7      159.78      165.62      2.41 o 
   4  10   7       67.56       60.79      1.76 o 
   5  10   7      174.49      156.20      2.52 o 
   6  10   7       92.04       83.39      2.09 o 
   7  10   7       84.99       74.79      2.56 o 
   8  10   7       80.12       80.66      2.15 o 
   9  10   7        8.63        5.43      1.23 o 
 -10  11   7       22.09       26.43      2.07 o 
  -9  11   7       77.92       86.72      2.92 o 
  -8  11   7       18.81       12.86      1.62 o 
  -7  11   7        2.82        5.36      1.40 o 
  -6  11   7       27.27       24.01      1.66 o 
  -5  11   7       27.93       26.91      1.68 o 
  -4  11   7       31.68       32.41      1.71 o 
  -3  11   7        7.58        5.20      1.16 o 
  -2  11   7       68.36       69.87      2.07 o 
  -1  11   7       54.77       49.73      1.82 o 
   0  11   7       51.11       40.76      1.60 o 
   1  11   7       53.21       51.11      1.67 o 
   2  11   7       68.92       70.53      1.98 o 
   3  11   7        8.11        4.57      1.02 o 
   4  11   7       32.67       31.51      1.48 o 
   5  11   7       26.17       28.19      1.47 o 
   6  11   7       27.76       23.46      1.43 o 
   7  11   7        2.40        3.98      1.22 o 
   8  11   7       19.92       13.11      1.45 o 
   9  11   7       74.61       78.39      2.35 o 
  10  11   7       21.44       24.54      1.65 o 
 -11  12   7       10.78       15.54      2.03 o 
 -10  12   7      262.34      258.19      4.52 o 
  -9  12   7       28.23       39.28      2.31 o 
  -8  12   7       68.45       63.81      2.53 o 
  -7  12   7        1.68        1.25      1.47 o 
  -6  12   7       88.10       82.00      2.54 o 
  -5  12   7       31.81       27.07      1.61 o 
  -4  12   7        0.60       -1.17      1.17 o 
  -3  12   7       32.72       32.71      1.68 o 
  -2  12   7        3.16        1.32      1.21 o 
  -1  12   7       15.76        7.98      1.21 o 
   0  12   7       35.97       34.52      1.59 o 
   1  12   7       15.82       10.16      1.23 o 
   2  12   7        3.48        2.71      1.11 o 
   3  12   7       32.70       35.29      1.69 o 
   4  12   7        0.97        1.23      1.07 o 
   5  12   7       32.27       28.58      1.55 o 
   6  12   7       87.86       81.23      2.35 o 
   7  12   7        1.58        2.60      1.28 o 
   8  12   7       68.40       64.15      2.40 o 
   9  12   7       27.17       34.40      1.82 o 
  10  12   7      263.54      261.92      3.93 o 
  11  12   7       11.04       14.58      1.70 o 
 -12  13   7        8.95       11.09      1.95 o 
 -11  13   7       27.10       22.70      2.18 o 
 -10  13   7      107.32      115.48      3.48 o 
  -9  13   7      165.26      172.01      3.81 o 
  -8  13   7       17.20       17.53      1.88 o 
  -7  13   7       48.77       54.35      2.41 o 
  -6  13   7       73.12       73.54      2.34 o 
  -5  13   7       58.64       52.11      2.05 o 
  -4  13   7       17.51       15.80      1.58 o 
  -3  13   7       50.05       50.27      2.11 o 
  -2  13   7       97.71       99.40      2.41 o 
  -1  13   7       44.93       41.18      1.80 o 
   0  13   7        7.62        2.65      1.16 o 
   1  13   7       44.66       38.48      2.10 o 
   2  13   7       98.55       95.58      2.59 o 
   3  13   7       48.93       48.59      2.00 o 
   4  13   7       17.00       16.70      1.51 o 
   5  13   7       59.96       50.97      1.96 o 
   6  13   7       74.17       76.36      2.29 o 
   7  13   7       47.50       53.65      2.16 o 
   8  13   7       17.47       15.22      1.63 o 
   9  13   7      166.11      167.87      3.91 o 
  10  13   7      109.24      117.08      3.04 o 
  11  13   7       27.60       19.77      1.75 o 
  12  13   7        8.62       12.70      1.71 o 
 -13  14   7       12.00       17.25      2.20 o 
 -12  14   7       11.62       13.86      2.12 o 
 -11  14   7        4.95        2.76      1.80 o 
 -10  14   7       28.42       24.04      2.20 o 
  -9  14   7       11.61       12.15      1.96 o 
  -8  14   7        9.79        6.49      1.79 o 
  -7  14   7       37.25       35.26      2.02 o 
  -6  14   7        9.47        8.43      1.46 o 
  -5  14   7       76.47       76.88      2.54 o 
  -4  14   7        5.37        5.30      1.47 o 
  -3  14   7        6.74        4.25      1.35 o 
  -2  14   7       21.79       20.44      1.57 o 
  -1  14   7        1.26        1.42      1.24 o 
   0  14   7      108.85      102.13      2.79 o 
   1  14   7        1.39        2.68      1.34 o 
   2  14   7       22.07       25.36      1.75 o 
   3  14   7        6.58        4.04      1.39 o 
   4  14   7        5.84        3.51      1.33 o 
   5  14   7       76.34       72.84      2.29 o 
   6  14   7        9.26       10.39      1.49 o 
   7  14   7       36.77       38.21      2.01 o 
   8  14   7        9.57        6.25      1.55 o 
   9  14   7       11.60       10.69      1.64 o 
  10  14   7       29.38       26.23      1.94 o 
  11  14   7        4.50        1.31      1.55 o 
  12  14   7       11.42       14.73      1.75 o 
  13  14   7       12.06       14.31      1.83 o 
 -14  15   7        9.67       13.03      2.25 o 
 -13  15   7       26.35       33.48      2.55 o 
 -12  15   7        6.16        3.50      2.15 o 
 -11  15   7       13.73       16.19      2.14 o 
 -10  15   7        2.46        2.28      1.78 o 
  -9  15   7        2.18        3.27      1.79 o 
  -8  15   7       10.18       10.95      1.70 o 
  -7  15   7       40.16       46.51      2.17 o 
  -6  15   7       70.21       75.69      2.51 o 
  -5  15   7        2.25        2.12      1.45 o 
  -4  15   7       20.98       15.92      1.98 o 
  -3  15   7       11.79        8.77      1.67 o 
  -2  15   7       25.09       26.91      1.77 o 
  -1  15   7       30.38       33.06      1.84 o 
   0  15   7       27.89       34.90      1.99 o 
   1  15   7       30.91       32.57      1.95 o 
   2  15   7       24.98       26.99      2.15 o 
   3  15   7       11.66        6.49      1.54 o 
   4  15   7       20.98       14.73      1.62 o 
   5  15   7        2.39        2.50      1.42 o 
   6  15   7       69.09       71.49      2.41 o 
   7  15   7       39.94       46.49      2.20 o 
   8  15   7       10.46        7.72      1.57 o 
   9  15   7        2.21        3.54      1.54 o 
  10  15   7        2.60        0.15      1.49 o 
  11  15   7       13.61       14.69      1.82 o 
  12  15   7        6.03        3.93      1.67 o 
  13  15   7       26.11       30.78      2.09 o 
  14  15   7        9.77       13.11      1.61 o 
 -15  16   7        4.18        4.08      2.15 o 
 -14  16   7        7.70        9.28      2.22 o 
 -13  16   7       18.58       23.46      2.43 o 
 -12  16   7       14.62       16.01      2.25 o 
 -11  16   7        8.62       15.69      2.21 o 
 -10  16   7        2.12        3.00      1.84 o 
  -9  16   7       16.14       11.29      1.87 o 
  -8  16   7       30.77       32.02      2.12 o 
  -7  16   7       11.44       15.19      1.76 o 
  -6  16   7       24.09       22.89      1.84 o 
  -5  16   7       48.26       54.62      2.41 o 
  -4  16   7       24.49       20.93      1.83 o 
  -3  16   7        4.00        3.78      1.49 o 
  -2  16   7        4.24        4.45      1.45 o 
  -1  16   7       58.06       54.00      2.24 o 
   0  16   7        6.28        4.66      1.79 o 
   1  16   7       58.08       52.12      2.35 o 
   2  16   7        4.51        5.38      1.53 o 
   3  16   7        3.79        0.76      1.48 o 
   4  16   7       24.78       23.73      1.94 o 
   5  16   7       48.36       56.69      2.39 o 
   6  16   7       24.15       23.07      1.78 o 
   7  16   7       11.94       17.16      1.79 o 
   8  16   7       31.29       27.32      1.99 o 
   9  16   7       16.18       15.11      1.92 o 
  10  16   7        2.03       -1.48      1.48 o 
  11  16   7        8.41       10.68      1.81 o 
  12  16   7       14.66       12.93      1.55 o 
  13  16   7       18.53       18.58      1.71 o 
  14  16   7        7.89        8.97      1.79 o 
  15  16   7        4.19        8.10      2.27 o 
 -14  17   7        5.30        6.02      2.17 o 
 -13  17   7        1.52        2.62      2.08 o 
 -12  17   7       17.59       19.43      2.42 o 
 -11  17   7        0.92        1.22      1.97 o 
 -10  17   7       11.40       14.68      2.00 o 
  -9  17   7        5.75        4.98      1.80 o 
  -8  17   7        2.07        1.78      1.63 o 
  -7  17   7        6.44        7.00      1.65 o 
  -6  17   7       22.56       22.94      1.92 o 
  -5  17   7        0.10        2.28      1.58 o 
  -4  17   7        5.62        5.45      1.62 o 
  -3  17   7        3.07        3.17      1.55 o 
  -2  17   7       20.75       26.04      1.92 o 
  -1  17   7       36.30       36.95      2.16 o 
   0  17   7        0.24       -1.41      1.41 o 
   1  17   7       36.33       33.54      2.41 o 
   2  17   7       20.87       22.19      1.94 o 
   3  17   7        3.39        6.61      1.65 o 
   4  17   7        5.56        9.22      1.72 o 
   5  17   7        0.10        0.64      1.59 o 
   6  17   7       22.84       25.94      2.04 o 
   7  17   7        6.03        4.95      1.61 o 
   8  17   7        2.12        0.44      1.55 o 
   9  17   7        5.85        4.65      1.67 o 
  10  17   7       11.14       11.69      1.83 o 
  11  17   7        0.91        0.44      1.40 o 
  12  17   7       17.72       19.74      1.77 o 
  13  17   7        1.44        1.08      1.49 o 
  14  17   7        5.51        5.74      1.91 o 
 -13  18   7       11.60       12.19      2.37 o 
 -12  18   7        1.44        1.42      2.06 o 
 -11  18   7       10.18       11.07      2.23 o 
 -10  18   7        1.25       -0.95      1.75 o 
  -9  18   7        3.81        2.84      1.80 o 
  -8  18   7       21.32       19.49      2.05 o 
  -7  18   7        0.92        3.18      1.63 o 
  -6  18   7        1.23       -0.23      1.54 o 
  -5  18   7       10.53       12.55      1.82 o 
  -4  18   7       40.42       42.38      2.30 o 
  -3  18   7       53.31       55.29      2.61 o 
  -2  18   7        4.00        3.78      1.63 o 
  -1  18   7        1.57        1.31      1.55 o 
   0  18   7       13.75       14.25      1.82 o 
   1  18   7        1.49        3.49      1.62 o 
   2  18   7        4.13        2.77      1.63 o 
   3  18   7       53.68       55.12      2.58 o 
   4  18   7       39.56       41.86      2.36 o 
   5  18   7       10.59        9.56      1.79 o 
   6  18   7        1.24        3.25      1.68 o 
   7  18   7        0.97        0.64      1.59 o 
   8  18   7       20.75       20.09      1.99 o 
   9  18   7        3.73        3.97      1.70 o 
  10  18   7        1.18       -1.36      1.36 o 
  11  18   7       10.27        8.34      1.58 o 
  12  18   7        1.40        4.61      1.75 o 
  13  18   7       11.45       13.98      1.98 o 
 -11  19   7       20.58       20.50      2.52 o 
 -10  19   7        0.74       -1.85      1.85 o 
  -9  19   7        5.69        5.91      1.97 o 
  -8  19   7        0.75       -1.69      1.69 o 
  -7  19   7        2.25       -0.04      1.69 o 
  -6  19   7        5.11        5.98      1.77 o 
  -5  19   7       19.68       23.90      2.16 o 
  -4  19   7        8.00       10.28      1.89 o 
  -3  19   7        0.55       -1.62      1.62 o 
  -2  19   7        0.95       -0.14      1.63 o 
  -1  19   7        5.01        4.38      1.70 o 
   0  19   7        8.52        7.94      1.79 o 
   1  19   7        4.68        3.97      1.72 o 
   2  19   7        0.83       -0.14      1.62 o 
   3  19   7        0.50        1.56      1.65 o 
   4  19   7        8.26       12.22      1.96 o 
   5  19   7       19.93       19.62      2.09 o 
   6  19   7        5.18        5.32      1.93 o 
   7  19   7        2.24        0.85      1.77 o 
   8  19   7        0.73       -1.50      1.59 o 
   9  19   7        5.92        5.48      1.52 o 
  10  19   7        0.80       -0.43      1.47 o 
  11  19   7       20.67       20.82      2.05 o 
  -9  20   7        1.83        3.49      1.97 o 
  -8  20   7        9.12       10.13      2.03 o 
  -7  20   7        1.50        3.15      2.09 o 
  -6  20   7       10.74        8.21      2.25 o 
  -5  20   7        6.12        5.38      1.89 o 
  -4  20   7       24.41       25.43      2.48 o 
  -3  20   7        4.63        2.57      1.85 o 
  -2  20   7        7.21        6.27      1.87 o 
  -1  20   7        1.68        1.56      1.71 o 
   0  20   7        5.22        5.92      1.82 o 
   1  20   7        1.75        1.65      1.72 o 
   2  20   7        7.09        7.90      1.83 o 
   3  20   7        4.53        4.17      1.81 o 
   4  20   7       23.79       23.83      2.24 o 
   5  20   7        5.97        3.74      1.81 o 
   6  20   7       10.81        9.24      2.09 o 
   7  20   7        1.54        4.97      1.82 o 
   8  20   7        9.13        8.81      1.64 o 
   9  20   7        1.83        0.12      1.69 o 
  -7  21   7        1.90       -0.04      2.00 o 
  -6  21   7       14.71       11.84      2.31 o 
  -5  21   7        0.50        0.33      1.81 o 
  -4  21   7        4.54        3.11      1.90 o 
  -3  21   7        6.69        9.97      2.04 o 
  -2  21   7        8.30        9.80      2.01 o 
  -1  21   7        7.40        4.69      1.85 o 
   0  21   7        0.88        2.10      2.14 o 
   1  21   7        7.26        4.61      1.86 o 
   2  21   7        8.42        4.79      1.86 o 
   3  21   7        6.60        6.02      1.91 o 
   4  21   7        4.55        6.40      1.92 o 
   5  21   7        0.42       -1.95      1.95 o 
   6  21   7       14.77       17.00      2.53 o 
   7  21   7        1.84        0.39      2.14 o 
  -3  22   7        4.86        5.45      2.12 o 
  -2  22   7        6.14        8.45      2.22 o 
  -1  22   7        0.58       -1.89      1.89 o 
   0  22   7        1.56        0.52      1.98 o 
   1  22   7        0.53       -1.91      1.91 o 
   2  22   7        6.06        5.30      2.12 o 
   3  22   7        5.00        3.30      2.04 o 
   0   0   8      183.10      209.27      5.60 o 
  -1   1   8      984.44     1021.39      9.09 o 
   0   1   8     2102.44     2011.58     10.69 o 
   1   1   8      986.43     1032.92      9.13 o 
  -2   2   8      682.43      700.32      7.77 o 
  -1   2   8        9.55        9.04      1.28 o 
   0   2   8      279.81      271.35      4.70 o 
   1   2   8        8.67        7.99      1.19 o 
   2   2   8      691.39      699.85      5.49 o 
  -3   3   8     1222.12     1206.81      8.93 o 
  -2   3   8      373.97      377.13      2.81 o 
  -1   3   8       11.00       10.30      1.08 o 
   0   3   8      281.40      281.08      2.99 o 
   1   3   8       10.24        9.88      1.02 o 
   2   3   8      373.95      377.27      3.47 o 
   3   3   8     1220.29     1188.41     10.03 o 
  -4   4   8      154.49      156.21      3.07 o 
  -3   4   8      189.35      170.46      2.38 o 
  -2   4   8      121.72      113.44      1.87 o 
  -1   4   8       91.41       92.65      1.59 o 
   0   4   8       89.41       98.21      1.86 o 
   1   4   8       89.28       92.43      2.04 o 
   2   4   8      128.72      119.59      2.08 o 
   3   4   8      185.07      170.76      2.48 o 
   4   4   8      153.92      149.96      3.58 o 
  -5   5   8      615.58      576.16     16.40 o 
  -4   5   8       79.04       70.59      1.96 o 
  -3   5   8       22.37       22.41      1.17 o 
  -2   5   8      279.52      275.67      2.81 o 
  -1   5   8      407.31      391.63      3.57 o 
   0   5   8       83.61       96.05      1.93 o 
   1   5   8      402.96      387.57      3.69 o 
   2   5   8      286.54      281.86      3.19 o 
   3   5   8       23.28       25.02      1.42 o 
   4   5   8       79.36       74.01      1.58 o 
   5   5   8      620.75      562.66      6.15 o 
  -6   6   8      197.60      180.52      4.18 o 
  -5   6   8        2.38        2.70      1.34 o 
  -4   6   8       47.85       40.27      1.57 o 
  -3   6   8       67.02       62.88      1.80 o 
  -2   6   8       49.23       52.45      1.53 o 
  -1   6   8       94.49       95.81      1.84 o 
   0   6   8       14.62        9.17      0.94 o 
   1   6   8       92.23       90.36      1.73 o 
   2   6   8       48.87       51.55      1.45 o 
   3   6   8       67.53       58.15      1.46 o 
   4   6   8       50.31       41.81      1.31 o 
   5   6   8        2.48        1.57      1.02 o 
   6   6   8      202.24      183.31      5.64 o 
  -7   7   8       17.22       19.98      2.12 o 
  -6   7   8        4.04        2.19      1.15 o 
  -5   7   8       70.50       75.00      2.22 o 
  -4   7   8       12.81       15.39      1.33 o 
  -3   7   8      134.00      131.08      2.88 o 
  -2   7   8       98.67       92.58      2.16 o 
  -1   7   8      201.22      189.72      2.72 o 
   0   7   8        0.14       -0.51      0.95 o 
   1   7   8      200.36      188.52      2.54 o 
   2   7   8       96.48       87.69      1.93 o 
   3   7   8      134.19      124.83      2.36 o 
   4   7   8       12.38       16.82      1.45 o 
   5   7   8       69.71       72.53      2.05 o 
   6   7   8        3.93        3.17      1.27 o 
   7   7   8       18.24       16.73      2.08 o 
  -8   8   8       61.76       60.51      3.33 o 
  -7   8   8       70.94       67.48      2.33 o 
  -6   8   8       78.25       75.27      2.35 o 
  -5   8   8       22.68       21.03      1.54 o 
  -4   8   8       35.90       32.06      1.61 o 
  -3   8   8       19.74       21.14      1.43 o 
  -2   8   8      158.60      147.51      2.83 o 
  -1   8   8       18.80       18.24      1.30 o 
   0   8   8        9.57        5.56      1.20 o 
   1   8   8       19.46       21.20      1.56 o 
   2   8   8      159.23      153.04      2.69 o 
   3   8   8       20.89       19.41      1.48 o 
   4   8   8       35.70       33.92      1.65 o 
   5   8   8       22.70       23.02      1.51 o 
   6   8   8       79.37       76.71      2.39 o 
   7   8   8       71.97       66.58      2.38 o 
   8   8   8       60.30       62.90      4.10 o 
  -9   9   8        2.75        1.62      2.51 o 
  -8   9   8       58.45       52.20      2.19 o 
  -7   9   8        1.19       -0.60      1.27 o 
  -6   9   8       42.05       39.03      2.01 o 
  -5   9   8       13.87       14.23      1.46 o 
  -4   9   8      161.34      169.15      2.93 o 
  -3   9   8       63.63       55.64      1.99 o 
  -2   9   8        1.59        2.07      1.16 o 
  -1   9   8        3.55        1.00      1.19 o 
   0   9   8       13.24       12.29      1.25 o 
   1   9   8        3.45        1.96      1.16 o 
   2   9   8        1.78        1.73      1.16 o 
   3   9   8       65.76       56.81      1.99 o 
   4   9   8      161.71      164.96      3.31 o 
   5   9   8       14.19       12.17      1.45 o 
   6   9   8       41.99       39.75      1.96 o 
   7   9   8        1.23        1.06      1.47 o 
   8   9   8       58.88       55.07      2.23 o 
   9   9   8        2.81        0.64      1.59 o 
 -10  10   8       47.67       47.03      3.41 o 
  -9  10   8       43.49       47.74      2.35 o 
  -8  10   8       26.68       27.32      1.85 o 
  -7  10   8        5.11        5.09      1.42 o 
  -6  10   8       53.00       54.48      3.31 o 
  -5  10   8      109.48      112.85      2.82 o 
  -4  10   8        2.02        3.98      1.27 o 
  -3  10   8        0.28        0.38      1.18 o 
  -2  10   8       30.75       28.68      1.79 o 
  -1  10   8        6.31        4.89      1.28 o 
   0  10   8      142.19      141.73      2.71 o 
   1  10   8        6.71        5.81      1.29 o 
   2  10   8       31.16       28.52      1.65 o 
   3  10   8        0.36        1.67      1.18 o 
   4  10   8        1.55        0.62      1.27 o 
   5  10   8      109.31      118.38      2.88 o 
   6  10   8       53.12       49.27      2.16 o 
   7  10   8        5.31        1.57      1.15 o 
   8  10   8       27.31       25.76      1.55 o 
   9  10   8       42.47       50.13      1.81 o 
  10  10   8       48.15       50.76      2.82 o 
 -11  11   8       15.72       17.37      2.86 o 
 -10  11   8        3.06        0.02      1.56 o 
  -9  11   8       20.19       19.64      1.91 o 
  -8  11   8        0.96       -1.39      1.39 o 
  -7  11   8       75.58       76.97      2.65 o 
  -6  11   8        0.72        0.40      1.36 o 
  -5  11   8        3.55        4.52      1.52 o 
  -4  11   8       17.31       18.30      1.58 o 
  -3  11   8       61.48       59.38      2.17 o 
  -2  11   8       31.31       27.90      1.86 o 
  -1  11   8       40.03       37.84      1.80 o 
   0  11   8       28.05       23.94      1.66 o 
   1  11   8       40.09       36.41      1.61 o 
   2  11   8       31.63       29.28      1.48 o 
   3  11   8       62.29       59.19      1.87 o 
   4  11   8       17.70       17.38      1.35 o 
   5  11   8        2.97        4.04      1.16 o 
   6  11   8        0.73        0.61      0.97 o 
   7  11   8       74.55       77.66      2.16 o 
   8  11   8        1.10       -1.12      1.12 o 
   9  11   8       20.00       21.21      1.58 o 
  10  11   8        3.07       -0.92      1.21 o 
  11  11   8       15.99       15.44      3.13 o 
 -12  12   8       18.35       22.32      3.15 o 
 -11  12   8        2.55        3.67      1.80 o 
 -10  12   8        1.69       -0.34      1.64 o 
  -9  12   8        3.12        1.68      1.63 o 
  -8  12   8        2.33        2.99      1.51 o 
  -7  12   8        3.25        4.03      1.52 o 
  -6  12   8       31.20       35.82      2.09 o 
  -5  12   8       39.82       36.30      2.02 o 
  -4  12   8       29.04       26.93      1.77 o 
  -3  12   8       35.03       39.84      2.13 o 
  -2  12   8        8.14        5.15      1.49 o 
  -1  12   8       60.02       61.27      2.18 o 
   0  12   8        3.59        0.40      1.29 o 
   1  12   8       60.08       60.77      1.96 o 
   2  12   8        8.18        5.54      1.05 o 
   3  12   8       34.73       35.92      1.78 o 
   4  12   8       28.81       28.33      1.42 o 
   5  12   8       39.60       37.44      1.90 o 
   6  12   8       31.45       33.34      1.60 o 
   7  12   8        3.04        1.59      1.23 o 
   8  12   8        2.23        1.07      1.62 o 
   9  12   8        3.11        6.68      1.40 o 
  10  12   8        1.64       -0.47      1.33 o 
  11  12   8        2.37       -0.27      1.40 o 
  12  12   8       18.28       22.54      2.68 o 
 -13  13   8        7.74       11.47      3.05 o 
 -12  13   8       41.61       45.78      2.69 o 
 -11  13   8       40.15       46.54      2.65 o 
 -10  13   8        4.44        6.03      1.85 o 
  -9  13   8        7.52        5.25      1.82 o 
  -8  13   8        1.52        1.52      1.59 o 
  -7  13   8       18.98       19.87      1.92 o 
  -6  13   8       42.30       41.70      2.25 o 
  -5  13   8        2.49        4.10      1.51 o 
  -4  13   8       10.09        9.71      1.57 o 
  -3  13   8       53.10       59.66      2.49 o 
  -2  13   8       11.13       11.31      1.86 o 
  -1  13   8       32.37       33.82      1.81 o 
   0  13   8        3.02        4.91      1.25 o 
   1  13   8       32.55       32.29      1.71 o 
   2  13   8       11.12       12.48      1.27 o 
   3  13   8       52.67       57.99      1.98 o 
   4  13   8       10.36       11.70      1.34 o 
   5  13   8        2.39        3.44      1.20 o 
   6  13   8       42.53       41.39      1.82 o 
   7  13   8       19.26       16.48      1.56 o 
   8  13   8        1.54        1.39      1.32 o 
   9  13   8        7.23        5.60      1.46 o 
  10  13   8        4.38        4.56      1.52 o 
  11  13   8       40.53       41.18      2.26 o 
  12  13   8       40.90       43.87      2.23 o 
  13  13   8        7.42        9.25      2.43 o 
 -14  14   8        5.36       13.71      3.34 o 
 -13  14   8       53.19       61.75      3.12 o 
 -12  14   8       22.01       24.09      2.38 o 
 -11  14   8        2.34        3.51      1.90 o 
 -10  14   8        0.99        0.67      1.93 o 
  -9  14   8        4.77        3.38      1.81 o 
  -8  14   8       55.96       62.02      2.73 o 
  -7  14   8       14.51       17.81      1.97 o 
  -6  14   8        3.68        5.04      1.63 o 
  -5  14   8       11.39       10.81      1.65 o 
  -4  14   8        2.89        2.40      1.46 o 
  -3  14   8        3.59        4.69      1.50 o 
  -2  14   8       34.45       35.41      1.89 o 
  -1  14   8        0.74       -1.19      1.19 o 
   0  14   8        1.56       -0.44      1.25 o 
   1  14   8        0.84       -0.89      1.24 o 
   2  14   8       35.19       35.35      1.92 o 
   3  14   8        3.61        6.17      1.30 o 
   4  14   8        2.97        4.83      1.29 o 
   5  14   8       11.41       13.21      1.45 o 
   6  14   8        3.49        2.89      1.30 o 
   7  14   8       14.50       14.53      1.63 o 
   8  14   8       56.04       59.19      2.34 o 
   9  14   8        4.68        4.36      1.51 o 
  10  14   8        0.88        0.29      1.46 o 
  11  14   8        2.40        2.96      1.57 o 
  12  14   8       22.09       24.13      2.08 o 
  13  14   8       53.01       58.68      2.74 o 
  14  14   8        4.92        8.98      2.59 o 
 -14  15   8        7.57        8.28      2.26 o 
 -13  15   8        3.81        5.90      2.16 o 
 -12  15   8        5.34        8.28      2.16 o 
 -11  15   8        2.45        4.71      1.97 o 
 -10  15   8        1.12       -1.16      1.99 o 
  -9  15   8        4.45        7.38      1.92 o 
  -8  15   8        2.31        0.97      1.68 o 
  -7  15   8        0.62        2.07      1.67 o 
  -6  15   8       12.74       14.35      2.02 o 
  -5  15   8       24.61       31.46      2.07 o 
  -4  15   8       28.47       28.49      1.85 o 
  -3  15   8       38.09       33.04      1.95 o 
  -2  15   8       10.10        8.34      1.58 o 
  -1  15   8       20.32       23.81      1.74 o 
   0  15   8        0.43        1.54      1.33 o 
   1  15   8       20.26       22.45      1.78 o 
   2  15   8       10.24        4.54      1.47 o 
   3  15   8       38.08       37.86      1.90 o 
   4  15   8       28.68       29.37      1.81 o 
   5  15   8       24.79       28.26      1.83 o 
   6  15   8       12.78       16.93      1.62 o 
   7  15   8        0.62       -0.19      1.40 o 
   8  15   8        2.33        1.17      1.47 o 
   9  15   8        4.11        8.74      1.70 o 
  10  15   8        1.22        2.75      1.58 o 
  11  15   8        2.34        1.64      1.71 o 
  12  15   8        5.36        6.58      1.90 o 
  13  15   8        3.92        5.37      2.08 o 
  14  15   8        7.53        9.50      2.32 o 
 -13  16   8        9.79       13.03      2.33 o 
 -12  16   8        4.06        8.73      2.21 o 
 -11  16   8       41.54       49.39      2.96 o 
 -10  16   8       14.48        9.49      2.13 o 
  -9  16   8        7.71        7.63      2.02 o 
  -8  16   8        0.42       -1.53      1.69 o 
  -7  16   8        0.57        3.40      1.77 o 
  -6  16   8        5.05        5.86      1.81 o 
  -5  16   8       12.87       14.22      1.65 o 
  -4  16   8       19.74       22.23      1.88 o 
  -3  16   8        7.67       10.61      1.69 o 
  -2  16   8       44.37       55.73      2.40 o 
  -1  16   8        0.82        2.37      1.48 o 
   0  16   8        0.73        2.71      1.53 o 
   1  16   8        0.71        0.84      1.47 o 
   2  16   8       44.61       52.51      2.40 o 
   3  16   8        7.84        8.22      1.66 o 
   4  16   8       19.30       21.99      1.76 o 
   5  16   8       12.67       16.08      1.69 o 
   6  16   8        4.93        4.75      1.51 o 
   7  16   8        0.55       -0.74      1.45 o 
   8  16   8        0.41       -1.44      1.44 o 
   9  16   8        7.43        7.19      1.67 o 
  10  16   8       14.70       13.32      1.88 o 
  11  16   8       41.52       44.80      2.94 o 
  12  16   8        4.08        3.85      1.86 o 
  13  16   8        9.88       16.72      2.57 o 
 -11  17   8       15.49       25.91      2.58 o 
 -10  17   8       36.10       42.18      2.79 o 
  -9  17   8       18.94       23.10      2.85 o 
  -8  17   8       10.55       10.25      2.02 o 
  -7  17   8       27.68       30.91      2.37 o 
  -6  17   8        3.55        3.20      1.54 o 
  -5  17   8       22.74       16.60      1.79 o 
  -4  17   8        2.58        2.05      1.57 o 
  -3  17   8       18.50       13.91      1.86 o 
  -2  17   8        2.25       -0.13      1.50 o 
  -1  17   8       27.26       30.99      2.19 o 
   0  17   8       19.70       21.88      1.94 o 
   1  17   8       26.76       28.14      2.05 o 
   2  17   8        2.19        0.46      1.56 o 
   3  17   8       19.11       16.96      1.87 o 
   4  17   8        2.73        0.72      1.47 o 
   5  17   8       22.68       20.62      1.84 o 
   6  17   8        3.54        4.42      1.67 o 
   7  17   8       27.30       27.65      2.11 o 
   8  17   8       10.49       11.66      1.96 o 
   9  17   8       18.87       22.37      2.05 o 
  10  17   8       36.39       37.24      2.38 o 
  11  17   8       15.20       26.88      2.61 o 
 -10  18   8        1.00        2.88      2.09 o 
  -9  18   8       13.37       11.91      2.38 o 
  -8  18   8        1.68        0.76      1.91 o 
  -7  18   8        2.30       -0.16      1.61 o 
  -6  18   8        4.45        5.05      1.80 o 
  -5  18   8        6.47        7.42      1.63 o 
  -4  18   8       23.89       30.21      2.16 o 
  -3  18   8        0.14        2.11      2.17 o 
  -2  18   8        2.36        0.43      1.91 o 
  -1  18   8       22.34       25.44      2.17 o 
   0  18   8        4.41        5.43      1.69 o 
   1  18   8       22.64       26.38      2.09 o 
   2  18   8        2.38        2.39      1.66 o 
   3  18   8        0.17       -1.33      1.71 o 
   4  18   8       23.88       25.62      2.14 o 
   5  18   8        6.65        5.77      1.64 o 
   6  18   8        4.78       -0.19      1.64 o 
   7  18   8        2.36       -0.93      1.66 o 
   8  18   8        1.75        0.81      1.73 o 
   9  18   8       13.47       15.91      2.40 o 
  10  18   8        1.07        1.88      2.06 o 
  -8  19   8        8.77        8.60      1.98 o 
  -7  19   8        1.69        1.59      1.84 o 
  -6  19   8        0.97       -1.50      1.66 o 
  -5  19   8        0.44       -1.58      1.58 o 
  -4  19   8        1.22       -0.85      1.79 o 
  -3  19   8        0.08       -0.09      1.70 o 
  -2  19   8        1.43        0.71      1.74 o 
  -1  19   8       14.18       15.91      2.05 o 
   0  19   8       11.48       11.55      1.92 o 
   1  19   8       14.07       13.63      1.94 o 
   2  19   8        1.47        1.11      1.68 o 
   3  19   8        0.07       -0.36      1.69 o 
   4  19   8        1.26        0.75      1.73 o 
   5  19   8        0.51        0.09      1.58 o 
   6  19   8        0.96       -0.04      1.69 o 
   7  19   8        1.53       -0.33      2.08 o 
   8  19   8        8.90        7.78      2.31 o 
  -5  20   8        1.09        0.52      2.01 o 
  -4  20   8        4.40        3.47      2.07 o 
  -3  20   8        1.23        4.13      2.28 o 
  -2  20   8        4.52        6.44      2.05 o 
  -1  20   8        2.10        4.80      2.00 o 
   0  20   8        8.33        6.24      2.12 o 
   1  20   8        2.00        2.65      1.91 o 
   2  20   8        4.45        3.87      1.98 o 
   3  20   8        1.22        0.70      2.19 o 
   4  20   8        4.41        2.84      2.01 o 
   5  20   8        1.06        3.17      2.03 o 
   0   1   9      105.43      101.90      2.14 o 
  -1   2   9      196.65      195.17      2.76 o 
   0   2   9       67.69       71.49      2.04 o 
   1   2   9      196.16      197.74      2.88 o 
  -2   3   9        9.08        9.15      2.27 o 
  -1   3   9       36.30       32.96      1.76 o 
   0   3   9       31.06       25.27      1.29 o 
   1   3   9       36.84       30.69      1.00 o 
   2   3   9        8.84        8.12      0.93 o 
  -3   4   9       76.46       75.46      2.49 o 
  -2   4   9      119.80      116.80      2.16 o 
  -1   4   9       59.62       52.70      1.62 o 
   0   4   9      151.06      133.35      2.36 o 
   1   4   9       59.37       54.42      1.75 o 
   2   4   9      123.77      116.83      2.23 o 
   3   4   9       77.04       74.94      2.17 o 
  -4   5   9       26.66       29.76      1.62 o 
  -3   5   9       71.70       65.67      2.05 o 
  -2   5   9        6.31        4.94      1.23 o 
  -1   5   9       74.67       72.44      2.34 o 
   0   5   9       63.43       70.52      2.16 o 
   1   5   9       76.90       83.46      2.04 o 
   2   5   9        6.44        5.61      1.21 o 
   3   5   9       72.27       69.67      2.30 o 
   4   5   9       26.03       27.58      1.53 o 
  -5   6   9       23.73       23.08      1.72 o 
  -4   6   9      131.31      132.03      2.55 o 
  -3   6   9      144.06      148.18      3.45 o 
  -2   6   9      188.33      194.35      3.12 o 
  -1   6   9      216.60      208.64      3.30 o 
   0   6   9       30.84       34.26      1.84 o 
   1   6   9      221.78      211.29      4.57 o 
   2   6   9      187.99      196.57      3.24 o 
   3   6   9      146.95      151.84      2.81 o 
   4   6   9      133.38      141.44      2.79 o 
   5   6   9       23.25       22.37      1.60 o 
  -6   7   9        3.63        2.95      1.30 o 
  -5   7   9       72.70       74.51      2.32 o 
  -4   7   9      122.35      127.09      2.73 o 
  -3   7   9       29.06       37.03      1.84 o 
  -2   7   9      147.85      162.74      2.71 o 
  -1   7   9      124.26      123.83      2.35 o 
   0   7   9       49.26       52.53      2.11 o 
   1   7   9      123.96      125.39      2.96 o 
   2   7   9      147.23      161.61      2.75 o 
   3   7   9       28.76       37.30      1.70 o 
   4   7   9      124.57      131.45      2.64 o 
   5   7   9       71.42       76.25      2.52 o 
   6   7   9        3.70        3.00      1.62 o 
  -7   8   9       24.24       27.37      1.82 o 
  -6   8   9       15.26       13.13      1.52 o 
  -5   8   9       24.36       24.64      1.68 o 
  -4   8   9       49.37       41.89      1.93 o 
  -3   8   9       31.45       36.40      2.62 o 
  -2   8   9        5.65        6.10      1.26 o 
  -1   8   9        8.69        6.64      1.33 o 
   0   8   9       55.93       58.52      1.80 o 
   1   8   9        9.34        8.07      1.28 o 
   2   8   9        6.39        6.36      1.28 o 
   3   8   9       31.17       35.86      1.76 o 
   4   8   9       49.50       43.23      2.05 o 
   5   8   9       24.87       27.22      1.67 o 
   6   8   9       14.76       13.57      1.67 o 
   7   8   9       23.56       28.46      2.54 o 
  -8   9   9        3.26        4.23      1.56 o 
  -7   9   9       11.92       12.28      1.64 o 
  -6   9   9       41.03       40.88      2.06 o 
  -5   9   9       61.67       72.75      2.44 o 
  -4   9   9       35.09       34.58      1.85 o 
  -3   9   9       43.14       43.55      1.96 o 
  -2   9   9       18.18       18.15      1.58 o 
  -1   9   9      133.99      130.49      2.91 o 
   0   9   9        2.28        0.71      1.43 o 
   1   9   9      136.75      134.26      3.29 o 
   2   9   9       18.52       17.88      1.68 o 
   3   9   9       43.45       42.43      1.91 o 
   4   9   9       35.15       33.35      1.80 o 
   5   9   9       61.82       72.16      2.89 o 
   6   9   9       42.19       46.85      2.29 o 
   7   9   9       12.15       10.15      1.73 o 
   8   9   9        3.49        1.22      1.83 o 
  -9  10   9       16.86       16.64      1.87 o 
  -8  10   9       62.13       68.99      2.71 o 
  -7  10   9       67.52       69.55      3.06 o 
  -6  10   9       15.92       18.98      1.76 o 
  -5  10   9       88.71       89.55      2.69 o 
  -4  10   9        7.68        5.66      1.43 o 
  -3  10   9        2.20        2.98      1.32 o 
  -2  10   9        2.43        1.12      1.36 o 
  -1  10   9       12.08        8.19      1.30 o 
   0  10   9       49.31       54.97      2.15 o 
   1  10   9       11.81        9.91      1.46 o 
   2  10   9        2.30        0.47      1.28 o 
   3  10   9        2.07        0.56      1.31 o 
   4  10   9        7.23        7.08      1.42 o 
   5  10   9       89.91       92.85      2.75 o 
   6  10   9       15.88       19.15      1.89 o 
   7  10   9       68.43       70.58      2.80 o 
   8  10   9       62.10       68.94      2.95 o 
   9  10   9       16.46       14.25      2.02 o 
 -10  11   9       26.21       25.14      2.38 o 
  -9  11   9        7.46        9.23      1.79 o 
  -8  11   9       12.14       13.55      1.86 o 
  -7  11   9       12.39       16.62      1.81 o 
  -6  11   9       29.65       34.90      2.09 o 
  -5  11   9       25.71       26.45      2.14 o 
  -4  11   9        3.35        4.48      1.86 o 
  -3  11   9       41.36       37.95      2.04 o 
  -2  11   9       59.70       57.22      2.14 o 
  -1  11   9        0.34        0.54      1.22 o 
   0  11   9        0.00       -0.18      1.39 o 
   1  11   9        0.38       -0.85      1.28 o 
   2  11   9       60.04       64.30      2.36 o 
   3  11   9       41.73       38.41      2.04 o 
   4  11   9        3.46        5.10      1.54 o 
   5  11   9       26.65       30.29      1.96 o 
   6  11   9       29.24       31.62      2.21 o 
   7  11   9       11.68       16.55      1.98 o 
   8  11   9       11.84       12.56      1.96 o 
   9  11   9        7.18       11.68      2.02 o 
  10  11   9       26.63       25.63      2.35 o 
 -11  12   9       17.39       21.21      2.25 o 
 -10  12   9       27.10       31.36      3.16 o 
  -9  12   9       11.78       17.37      1.99 o 
  -8  12   9       11.87       11.36      1.78 o 
  -7  12   9        8.75        7.64      1.67 o 
  -6  12   9        9.73        8.76      1.68 o 
  -5  12   9       28.24       24.78      1.95 o 
  -4  12   9       25.51       24.23      1.94 o 
  -3  12   9       24.75       23.20      1.86 o 
  -2  12   9        0.53       -0.23      1.29 o 
  -1  12   9        0.84       -0.61      1.41 o 
   0  12   9       47.77       49.61      2.30 o 
   1  12   9        0.77       -0.30      1.34 o 
   2  12   9        0.45       -1.36      1.36 o 
   3  12   9       24.06       22.08      2.07 o 
   4  12   9       25.16       24.85      1.99 o 
   5  12   9       28.10       26.33      2.13 o 
   6  12   9        9.70       12.88      1.88 o 
   7  12   9        8.71        8.57      1.83 o 
   8  12   9       12.08        9.26      1.90 o 
   9  12   9       11.29       15.48      2.16 o 
  10  12   9       27.48       32.84      2.60 o 
  11  12   9       17.41       22.39      2.36 o 
 -12  13   9        9.90       13.94      2.16 o 
 -11  13   9        5.76       12.11      2.14 o 
 -10  13   9       64.24       81.08      3.24 o 
  -9  13   9       63.11       75.72      3.09 o 
  -8  13   9        6.22        6.29      1.76 o 
  -7  13   9        4.40        1.80      1.58 o 
  -6  13   9       27.50       32.45      2.13 o 
  -5  13   9        2.14        1.82      1.54 o 
  -4  13   9        8.53       11.63      1.74 o 
  -3  13   9       14.88       16.31      1.72 o 
  -2  13   9        0.55       -0.90      1.36 o 
  -1  13   9        6.38        4.35      1.58 o 
   0  13   9        1.38        1.91      1.55 o 
   1  13   9        6.28        7.61      1.60 o 
   2  13   9        0.50       -1.43      1.43 o 
   3  13   9       15.83       20.05      1.95 o 
   4  13   9        8.74        7.77      1.72 o 
   5  13   9        2.02        3.68      1.68 o 
   6  13   9       27.59       31.66      2.42 o 
   7  13   9        4.61        3.75      1.74 o 
   8  13   9        6.30        9.06      1.93 o 
   9  13   9       62.92       77.20      3.20 o 
  10  13   9       63.37       85.31      2.79 o 
  11  13   9        5.48        7.68      1.48 o 
  12  13   9        9.75       10.65      1.58 o 
 -12  14   9        5.33       10.60      2.19 o 
 -11  14   9        1.12        3.88      2.35 o 
 -10  14   9        8.46        6.55      1.97 o 
  -9  14   9        3.07        3.64      1.84 o 
  -8  14   9        6.97        5.12      1.78 o 
  -7  14   9        6.21        5.84      1.76 o 
  -6  14   9        3.00        3.33      1.86 o 
  -5  14   9       19.19       19.04      1.94 o 
  -4  14   9       16.02       21.68      2.66 o 
  -3  14   9       12.46       11.41      1.71 o 
  -2  14   9       15.59       20.56      1.98 o 
  -1  14   9        5.75        4.96      1.63 o 
   0  14   9        1.10        1.57      1.28 o 
   1  14   9        5.68        4.30      1.71 o 
   2  14   9       15.38       20.07      1.97 o 
   3  14   9       12.35       14.03      1.89 o 
   4  14   9       15.58       25.03      2.37 o 
   5  14   9       18.73       20.73      2.05 o 
   6  14   9        2.87        3.83      1.87 o 
   7  14   9        6.46        2.60      1.90 o 
   8  14   9        6.80        4.09      1.53 o 
   9  14   9        2.98        5.77      1.61 o 
  10  14   9        8.26        8.19      1.67 o 
  11  14   9        0.98        4.26      1.52 o 
  12  14   9        5.19        6.33      1.63 o 
 -11  15   9        1.64       -0.67      1.86 o 
 -10  15   9        3.01        3.13      2.71 o 
  -9  15   9        6.16        8.31      2.03 o 
  -8  15   9        3.22        5.82      2.13 o 
  -7  15   9       11.22        9.47      2.45 o 
  -6  15   9       14.78       15.63      2.00 o 
  -5  15   9        7.60        6.54      1.91 o 
  -4  15   9        0.15        0.45      1.53 o 
  -3  15   9        0.36        0.84      1.56 o 
  -2  15   9       10.97       13.35      1.87 o 
  -1  15   9        9.05        8.05      1.77 o 
   0  15   9       42.34       42.08      2.41 o 
   1  15   9        9.07        9.79      1.56 o 
   2  15   9       10.90        9.61      1.56 o 
   3  15   9        0.36        0.94      1.37 o 
   4  15   9        0.15        1.27      1.43 o 
   5  15   9        7.43       10.74      1.58 o 
   6  15   9       15.11       19.63      2.31 o 
   7  15   9       11.26       11.88      1.57 o 
   8  15   9        3.05        5.19      1.45 o 
   9  15   9        6.08        6.37      1.48 o 
  10  15   9        2.81        1.06      1.50 o 
  11  15   9        1.55       -1.67      1.67 o 
  -9  16   9        5.40        5.17      1.98 o 
  -8  16   9        7.23        9.82      2.32 o 
  -7  16   9       10.54       11.04      2.40 o 
  -6  16   9       24.51       24.02      2.47 o 
  -5  16   9        1.72        0.23      1.61 o 
  -4  16   9        1.24        1.40      1.71 o 
  -3  16   9        6.19        3.54      1.65 o 
  -2  16   9        8.92        8.62      1.89 o 
  -1  16   9       10.33       13.65      1.96 o 
   0  16   9        1.48        4.74      1.82 o 
   1  16   9       10.31       15.92      1.82 o 
   2  16   9        8.98        9.46      1.49 o 
   3  16   9        6.34        6.41      1.33 o 
   4  16   9        1.24       -1.22      1.22 o 
   5  16   9        1.53       -1.11      1.26 o 
   6  16   9       24.95       26.78      1.82 o 
   7  16   9       10.42       13.00      1.80 o 
   8  16   9        7.12        8.33      1.59 o 
   9  16   9        5.32        5.40      1.64 o 
  -7  17   9        7.95        8.32      2.01 o 
  -6  17   9       24.58       30.06      2.29 o 
  -5  17   9       15.67       19.61      2.16 o 
  -4  17   9        2.10       -0.54      1.73 o 
  -3  17   9        1.49       -1.20      1.67 o 
  -2  17   9       39.84       51.21      3.09 o 
  -1  17   9        4.41        2.56      1.92 o 
   0  17   9        8.77       12.71      1.82 o 
   1  17   9        4.37        2.45      1.62 o 
   2  17   9       39.63       45.07      2.07 o 
   3  17   9        1.35        2.20      1.42 o 
   4  17   9        2.11        4.35      1.44 o 
   5  17   9       15.54       17.96      1.70 o 
   6  17   9       24.56       31.97      2.04 o 
   7  17   9        7.98        9.43      1.75 o 
   8  17   9       12.01       18.38      7.32 o 
  -5  18   9       13.24       13.72      2.31 o 
  -4  18   9        6.36        6.27      2.22 o 
  -3  18   9       11.94        9.34      2.48 o 
  -2  18   9        8.51       11.51      2.17 o 
  -1  18   9        1.76        3.84      1.75 o 
   0  18   9        0.62        0.23      1.63 o 
   1  18   9        1.82        3.40      1.68 o 
   2  18   9        8.44        8.30      1.62 o 
   3  18   9       11.45        8.91      1.75 o 
   4  18   9        6.65        5.95      1.66 o 
   5  18   9       13.20       14.43      2.38 o 
   0   0  10       44.02       44.62      4.32 o 
  -1   1  10       12.97       14.79      2.01 o 
   0   1  10       15.65       13.19      1.48 o 
   1   1  10       13.78       15.84      2.08 o 
  -2   2  10      119.43      125.08      4.51 o 
  -1   2  10        1.24        1.04      1.41 o 
   0   2  10        0.44       -1.41      1.41 o 
   1   2  10        1.29        0.45      0.94 o 
   2   2  10      117.86      119.38      3.80 o 
  -3   3  10       28.31       36.23      3.02 o 
  -2   3  10        8.78       11.06      1.75 o 
  -1   3  10       29.94       34.74      2.17 o 
   0   3  10        3.12        1.05      1.47 o 
   1   3  10       29.73       30.61      1.70 o 
   2   3  10        9.39       11.99      1.28 o 
   3   3  10       27.79       31.49      1.92 o 
  -4   4  10       28.55       29.33      2.30 o 
  -3   4  10       18.58       19.99      2.11 o 
  -2   4  10       32.52       31.84      2.18 o 
  -1   4  10        0.54        0.88      1.53 o 
   0   4  10       23.42       21.30      2.06 o 
   1   4  10        0.60       -0.10      1.46 o 
   2   4  10       32.86       35.12      1.87 o 
   3   4  10       18.72       19.40      1.37 o 
   4   4  10       28.67       32.06      2.56 o 
  -5   5  10       37.34       35.74      2.44 o 
  -4   5  10       16.04       19.93      1.70 o 
  -3   5  10        5.41        7.13      1.56 o 
  -2   5  10        5.05        3.44      1.54 o 
  -1   5  10       52.48       53.87      2.44 o 
   0   5  10       76.68       82.58      2.86 o 
   1   5  10       53.67       54.31      1.96 o 
   2   5  10        5.12        4.49      1.22 o 
   3   5  10        5.42        2.85      1.24 o 
   4   5  10       16.37       22.94      1.56 o 
   5   5  10       37.24       31.27      2.70 o 
  -6   6  10      140.43      150.80      4.80 o 
  -5   6  10       10.80       12.81      1.59 o 
  -4   6  10       10.93       10.78      1.41 o 
  -3   6  10       27.05       25.54      1.56 o 
  -2   6  10       22.27       23.43      2.26 o 
  -1   6  10       14.08       12.07      1.63 o 
   0   6  10        0.05       -0.21      1.57 o 
   1   6  10       14.08       12.65      1.52 o 
   2   6  10       21.69       26.01      1.69 o 
   3   6  10       26.94       24.07      1.65 o 
   4   6  10       10.77       12.46      1.50 o 
   5   6  10       10.30       12.27      1.70 o 
   6   6  10      140.34      160.31      4.85 o 
  -7   7  10       75.48       87.35      3.80 o 
  -6   7  10       78.88       88.58      2.56 o 
  -5   7  10       19.59       19.54      2.33 o 
  -4   7  10       43.50       48.93      1.89 o 
  -3   7  10       21.06       16.30      1.57 o 
  -2   7  10       11.87       14.41      1.45 o 
  -1   7  10       10.29       13.05      1.82 o 
   0   7  10        9.48       11.11      1.58 o 
   1   7  10       10.03       11.88      1.59 o 
   2   7  10       12.35       13.37      1.62 o 
   3   7  10       20.98       19.38      1.75 o 
   4   7  10       43.92       53.69      2.39 o 
   5   7  10       20.49       18.42      1.98 o 
   6   7  10       79.29       89.11      3.25 o 
   7   7  10       74.67       80.47      4.57 o 
  -8   8  10       20.26       20.17      2.60 o 
  -7   8  10        3.89        2.31      1.50 o 
  -6   8  10       27.51       26.60      1.87 o 
  -5   8  10        1.93        4.03      1.92 o 
  -4   8  10        5.83        5.25      1.37 o 
  -3   8  10       14.68       11.69      1.39 o 
  -2   8  10       26.08       30.63      1.92 o 
  -1   8  10       12.15       10.36      1.41 o 
   0   8  10        4.29        5.68      1.29 o 
   1   8  10       12.48       13.03      1.69 o 
   2   8  10       25.80       31.39      2.00 o 
   3   8  10       15.60       15.15      1.75 o 
   4   8  10        6.10        6.23      1.61 o 
   5   8  10        2.08        2.53      1.72 o 
   6   8  10       27.37       30.55      2.44 o 
   7   8  10        4.10        0.55      1.82 o 
   8   8  10       20.98       14.54      3.08 o 
  -9   9  10       77.49       81.66      6.76 o 
  -8   9  10       14.61       18.61      1.89 o 
  -7   9  10       16.30       18.83      1.78 o 
  -6   9  10        8.81        9.24      2.00 o 
  -5   9  10       30.37       37.64      2.01 o 
  -4   9  10       52.75       58.24      2.23 o 
  -3   9  10        5.59        5.37      1.38 o 
  -2   9  10       10.47       10.91      1.47 o 
  -1   9  10       22.44       22.09      2.04 o 
   0   9  10       10.26        9.39      1.56 o 
   1   9  10       23.01       22.05      1.87 o 
   2   9  10       10.17       11.75      1.51 o 
   3   9  10        5.93        9.62      1.48 o 
   4   9  10       52.67       57.98      2.30 o 
   5   9  10       30.38       41.78      2.37 o 
   6   9  10        8.83        4.94      2.10 o 
   7   9  10       15.94       13.54      2.13 o 
   8   9  10       15.03       22.84      2.34 o 
   9   9  10       77.61       87.13      4.92 o 
 -10  10  10        1.84        1.41      2.41 o 
  -9  10  10        2.31        2.06      1.65 o 
  -8  10  10        3.56        3.86      1.65 o 
  -7  10  10       10.92       13.30      1.75 o 
  -6  10  10        4.43        5.50      1.54 o 
  -5  10  10        9.13       17.26      1.78 o 
  -4  10  10       15.84       18.94      1.77 o 
  -3  10  10      111.46      120.63      3.00 o 
  -2  10  10        3.84        1.59      1.77 o 
  -1  10  10        7.52        4.52      1.44 o 
   0  10  10        5.09        1.92      1.27 o 
   1  10  10        7.56        6.94      1.35 o 
   2  10  10        3.83        3.02      1.41 o 
   3  10  10      110.94      119.49      3.92 o 
   4  10  10       15.82       15.33      1.73 o 
   5  10  10        8.85       12.31      1.76 o 
   6  10  10        4.70        3.11      1.66 o 
   7  10  10       10.72       12.09      2.28 o 
   8  10  10        3.74        2.23      1.99 o 
   9  10  10        2.11        0.93      1.89 o 
  10  10  10        1.77        2.31      2.78 o 
 -11  11  10        9.01       10.19      2.79 o 
 -10  11  10        5.99        6.50      1.82 o 
  -9  11  10        8.74        7.84      1.83 o 
  -8  11  10       12.25       19.21      1.99 o 
  -7  11  10       11.00       14.84      1.80 o 
  -6  11  10       12.27       14.72      1.77 o 
  -5  11  10       17.09       18.04      2.54 o 
  -4  11  10       37.77       41.91      2.17 o 
  -3  11  10       21.40       21.37      1.82 o 
  -2  11  10       13.08       10.11      1.59 o 
  -1  11  10       11.02       10.01      1.59 o 
   0  11  10      176.52      173.57      3.18 o 
   1  11  10       10.83       11.49      1.54 o 
   2  11  10       13.03       16.17      1.84 o 
   3  11  10       21.88       21.20      1.87 o 
   4  11  10       37.55       37.65      2.22 o 
   5  11  10       17.39       19.46      1.94 o 
   6  11  10       12.44       10.48      2.10 o 
   7  11  10       10.63       13.50      2.04 o 
   8  11  10       12.16       18.69      2.46 o 
   9  11  10        8.75        9.87      2.17 o 
  10  11  10        6.03        3.94      2.10 o 
  11  11  10        9.04       10.49      3.27 o 
 -11  12  10        3.39       -0.70      1.78 o 
 -10  12  10        6.03        6.65      1.90 o 
  -9  12  10        1.72        4.34      1.81 o 
  -8  12  10       17.83       21.23      2.10 o 
  -7  12  10       11.61       12.70      1.90 o 
  -6  12  10       14.73       15.92      1.88 o 
  -5  12  10        0.36        0.00      1.54 o 
  -4  12  10        6.06        4.22      1.90 o 
  -3  12  10       18.32       21.25      1.79 o 
  -2  12  10        3.62        1.88      1.46 o 
  -1  12  10        0.47        0.77      1.46 o 
   0  12  10        7.06        8.66      1.52 o 
   1  12  10        0.30        1.04      1.40 o 
   2  12  10        3.82        0.49      1.55 o 
   3  12  10       18.32       23.60      2.04 o 
   4  12  10        6.10        4.35      1.68 o 
   5  12  10        0.47       -0.88      1.58 o 
   6  12  10       14.59       19.32      2.31 o 
   7  12  10       11.37       14.16      2.23 o 
   8  12  10       17.95       21.75      2.30 o 
   9  12  10        1.73       -1.12      2.40 o 
  10  12  10        5.93        6.88      2.23 o 
  11  12  10        3.66        5.19      2.23 o 
  -9  13  10       10.32       12.98      2.04 o 
  -8  13  10        0.33        0.52      1.71 o 
  -7  13  10       18.84       20.82      2.05 o 
  -6  13  10        4.46        4.80      1.75 o 
  -5  13  10        0.82        0.95      1.60 o 
  -4  13  10        4.98        4.05      1.61 o 
  -3  13  10       12.30       11.12      1.84 o 
  -2  13  10        7.15       11.41      1.72 o 
  -1  13  10       15.76       20.61      1.89 o 
   0  13  10       74.51       76.22      2.62 o 
   1  13  10       16.07       18.06      1.97 o 
   2  13  10        6.92        8.15      1.84 o 
   3  13  10       12.26       12.12      1.88 o 
   4  13  10        5.07        4.65      1.75 o 
   5  13  10        0.81       -1.88      1.88 o 
   6  13  10        4.25        2.38      1.88 o 
   7  13  10       18.80       20.05      2.31 o 
   8  13  10        0.36       -0.99      1.98 o 
   9  13  10       10.12       12.98      2.20 o 
  -8  14  10        9.12       14.81      2.09 o 
  -7  14  10        5.06        4.73      1.76 o 
  -6  14  10       18.64       18.95      2.04 o 
  -5  14  10       22.04       26.22      2.25 o 
  -4  14  10       16.71       20.30      1.98 o 
  -3  14  10        0.00        0.46      1.59 o 
  -2  14  10        4.76        4.07      1.65 o 
  -1  14  10        5.94        6.65      1.98 o 
   0  14  10        3.24        5.02      1.59 o 
   1  14  10        5.90        5.26      1.77 o 
   2  14  10        4.30        5.85      1.89 o 
   3  14  10        0.01        0.92      1.69 o 
   4  14  10       16.27       19.14      2.09 o 
   5  14  10       21.91       25.15      2.21 o 
   6  14  10       18.45       18.72      2.54 o 
   7  14  10        4.91        4.63      2.04 o 
   8  14  10        9.33       11.08      2.31 o 
  -6  15  10        7.56        6.15      1.95 o 
  -5  15  10        1.55        1.84      1.85 o 
  -4  15  10       12.03       16.60      2.11 o 
  -3  15  10        1.43        3.15      1.80 o 
  -2  15  10        3.51        1.02      1.99 o 
  -1  15  10        1.40        1.82      1.67 o 
   0  15  10       12.90        9.38      1.93 o 
   1  15  10        1.57        4.42      1.90 o 
   2  15  10        3.32        3.64      1.82 o 
   3  15  10        1.42        2.08      2.04 o 
   4  15  10       11.76       16.35      2.28 o 
   5  15  10        1.57        3.88      1.98 o 
   6  15  10        7.55        5.24      2.09 o 
  -3  16  10        9.47       11.29      2.29 o 
  -2  16  10       44.81       52.95      2.82 o 
  -1  16  10        0.05       -0.64      1.82 o 
   0  16  10        5.33        2.44      2.09 o 
   1  16  10        0.07       -1.99      1.99 o 
   2  16  10       44.87       46.78      3.20 o 
   3  16  10        9.34        8.73      2.38 o 
   0   1  11        3.94        0.40      2.26 o 
  -1   2  11       12.00       16.81      2.56 o 
   0   2  11        4.06        2.51      2.35 o 
   1   2  11       11.77       12.79      2.05 o 
  -2   3  11        6.86        9.49      2.23 o 
  -1   3  11        1.05       -1.77      1.96 o 
   0   3  11       46.68       52.83      2.58 o 
   1   3  11        1.29        2.47      1.64 o 
   2   3  11        7.03        3.23      1.74 o 
  -3   4  11       29.77       33.19      2.78 o 
  -2   4  11        5.19        7.72      2.27 o 
  -1   4  11       43.37       50.94      3.20 o 
   0   4  11        0.06        2.91      1.73 o 
   1   4  11       44.80       51.11      2.69 o 
   2   4  11        4.67        6.26      1.86 o 
   3   4  11       30.25       40.03      2.92 o 
  -4   5  11        6.64       10.26      2.25 o 
  -3   5  11       18.85       28.52      2.97 o 
  -2   5  11       29.67       29.00      2.77 o 
  -1   5  11       14.84       25.81      2.74 o 
   0   5  11       14.96       20.29      2.20 o 
   1   5  11       14.93       15.70      2.31 o 
   2   5  11       30.70       28.21      1.84 o 
   3   5  11       18.53       24.00      1.70 o 
   4   5  11        6.72        8.82      1.62 o 
  -5   6  11        3.78        5.14      1.49 o 
  -4   6  11       29.57       38.52      2.40 o 
  -3   6  11       18.04       20.78      2.03 o 
  -2   6  11        6.41        5.12      1.75 o 
  -1   6  11        7.71        7.63      1.56 o 
   0   6  11       13.73       25.02      1.92 o 
   1   6  11        7.31        6.77      1.41 o 
   2   6  11        6.66       10.32      1.86 o 
   3   6  11       17.39       18.58      2.25 o 
   4   6  11       29.53       42.13      2.66 o 
   5   6  11        3.84        3.83      1.72 o 
  -6   7  11        4.50        5.02      1.38 o 
  -5   7  11        6.44        7.90      1.49 o 
  -4   7  11        8.89       11.52      1.77 o 
  -3   7  11        2.19        1.60      1.60 o 
  -2   7  11       40.74       45.77      2.34 o 
  -1   7  11        3.51        5.11      1.51 o 
   0   7  11        8.09       12.21      1.65 o 
   1   7  11        3.11        1.52      1.48 o 
   2   7  11       40.40       46.38      2.19 o 
   3   7  11        2.10        0.04      1.53 o 
   4   7  11        8.47       11.00      1.90 o 
   5   7  11        6.50        3.91      1.79 o 
   6   7  11        4.42        0.56      1.75 o 
  -7   8  11        8.65       12.15      1.68 o 
  -6   8  11        2.49        1.25      1.46 o 
  -5   8  11        7.35        8.12      1.56 o 
  -4   8  11        2.45        2.72      2.09 o 
  -3   8  11        1.31        0.67      1.76 o 
  -2   8  11       19.45       25.10      1.96 o 
  -1   8  11        9.09       11.86      1.80 o 
   0   8  11       26.97       32.44      2.64 o 
   1   8  11        8.78        9.47      1.81 o 
   2   8  11       20.01       24.63      1.96 o 
   3   8  11        1.25       -1.46      1.51 o 
   4   8  11        2.60       -1.05      1.55 o 
   5   8  11        7.28        5.41      1.95 o 
   6   8  11        2.52        2.98      1.94 o 
   7   8  11        8.59        8.58      2.03 o 
  -8   9  11       14.17       16.50      1.87 o 
  -7   9  11        3.78        6.46      1.63 o 
  -6   9  11        8.84       14.10      1.62 o 
  -5   9  11        2.46        1.57      1.59 o 
  -4   9  11        0.44        2.35      1.55 o 
  -3   9  11        5.00        3.81      1.58 o 
  -2   9  11       14.14       12.85      1.90 o 
  -1   9  11       32.83       35.54      2.35 o 
   0   9  11      102.00      106.66      3.36 o 
   1   9  11       32.47       31.46      2.32 o 
   2   9  11       14.49       15.53      1.94 o 
   3   9  11        5.06        6.47      1.81 o 
   4   9  11        0.47       -0.96      1.64 o 
   5   9  11        2.55        1.31      1.92 o 
   6   9  11        8.76       11.92      2.21 o 
   7   9  11        3.68        5.35      2.14 o 
   8   9  11       14.37       22.12      2.46 o 
  -8  10  11       11.03       12.62      1.89 o 
  -7  10  11       15.63       17.94      1.92 o 
  -6  10  11        7.98        8.17      1.62 o 
  -5  10  11        3.02        2.62      1.47 o 
  -4  10  11       18.58       22.03      1.75 o 
  -3  10  11       10.95       13.47      1.73 o 
  -2  10  11        4.95        7.22      1.62 o 
  -1  10  11       21.98       28.56      1.96 o 
   0  10  11       17.96       21.66      2.19 o 
   1  10  11       21.22       22.85      2.25 o 
   2  10  11        4.94        2.99      1.77 o 
   3  10  11       10.72       14.40      2.00 o 
   4  10  11       18.13       21.30      2.57 o 
   5  10  11        3.21        1.73      2.56 o 
   6  10  11        8.14        6.86      2.19 o 
   7  10  11       15.20       17.50      2.48 o 
   8  10  11       10.76       10.14      2.25 o 
  -7  11  11       10.53       17.10      2.47 o 
  -6  11  11        0.98        4.38      1.61 o 
  -5  11  11        6.21        2.73      1.62 o 
  -4  11  11       12.00       12.77      1.73 o 
  -3  11  11       20.94       26.68      1.95 o 
  -2  11  11        1.87        3.81      1.68 o 
  -1  11  11        4.13        5.98      1.70 o 
   0  11  11        0.55        2.02      1.58 o 
   1  11  11        4.28        8.21      1.70 o 
   2  11  11        1.97        3.81      1.55 o 
   3  11  11       20.89       26.29      2.10 o 
   4  11  11       12.11       18.84      2.29 o 
   5  11  11        6.21        7.18      2.30 o 
   6  11  11        0.92       -0.23      2.10 o 
   7  11  11       11.00       10.83      2.79 o 
  -5  12  11        7.81        6.43      1.77 o 
  -4  12  11       14.94        9.82      1.74 o 
  -3  12  11        1.78        5.11      1.66 o 
  -2  12  11       14.00       12.67      1.77 o 
  -1  12  11        0.13        0.84      1.66 o 
   0  12  11        1.45        1.36      1.47 o 
   1  12  11        0.15       -1.01      1.41 o 
   2  12  11       14.08       15.33      2.28 o 
   3  12  11        1.77        1.92      1.45 o 
   4  12  11       15.11       10.81      1.65 o 
   5  12  11        7.71        7.40      2.02 o 
  -1  13  11        0.28        0.65      1.77 o 
   0  13  11       10.42       16.20      2.07 o 
   1  13  11        0.26        3.86      1.74 o 
  -1   1  12       20.33       36.27      8.45 o 
  -2   2  12       27.56       36.10      6.13 o 
  -1   2  12       16.79       22.79      4.44 o 
   0   2  12        3.02        3.68      3.63 o 
   1   2  12       16.50       22.45      7.45 o 
   2   2  12       27.28       47.48      9.38 o 
  -3   3  12        7.46        9.65      4.93 o 
  -2   3  12        4.12        3.97      3.36 o 
  -1   3  12        1.34        1.85      2.51 o 
   0   3  12        0.01        4.53      2.86 o 
   1   3  12        1.34        2.42      2.27 o 
   2   3  12        4.57       -1.44      5.59 o 
   3   3  12        6.99        2.54      6.45 o 
  -4   4  12        8.74        5.61      4.96 o 
  -3   4  12        5.06       10.21      3.16 o 
  -2   4  12        0.99        1.81      2.84 o 
  -1   4  12       31.54       43.53      3.67 o 
   0   4  12        0.04        1.32      3.42 o 
   1   4  12       31.60       42.01      3.19 o 
   2   4  12        0.96        2.35      3.80 o 
   3   4  12        4.94        7.41      4.98 o 
   4   4  12        8.89        6.66      7.35 o 
  -5   5  12        2.31        3.47      3.82 o 
  -4   5  12       15.01       18.36      3.44 o 
  -3   5  12        3.31        5.69      3.17 o 
  -2   5  12        2.13        0.47      1.87 o 
  -1   5  12       25.46       28.86      4.35 o 
   0   5  12        1.37        4.66      2.00 o 
   1   5  12       25.27       29.17      2.69 o 
   2   5  12        2.06        5.85      2.31 o 
   3   5  12        3.33        6.66      3.46 o 
   4   5  12       14.85       11.76      8.79 o 
   5   5  12        2.19       -4.08      4.82 o 
  -5   6  12        0.25        4.24      2.86 o 
  -4   6  12        8.19        9.94      4.02 o 
  -3   6  12        3.53        4.15      2.58 o 
  -2   6  12        3.05        6.91      2.13 o 
  -1   6  12        1.74       -1.32      2.00 o 
   0   6  12        3.18        5.13      2.12 o 
   1   6  12        1.79        0.20      2.02 o 
   2   6  12        3.09        7.38      2.62 o 
   3   6  12        3.50        0.90      3.04 o 
   4   6  12        8.15        7.48      2.09 o 
   5   6  12        0.34        0.84      2.56 o 
  -4   7  12       25.79       30.34      3.34 o 
  -3   7  12        0.63        1.35      2.58 o 
  -2   7  12        4.80        9.12      2.30 o 
  -1   7  12        0.19        2.68      2.05 o 
   0   7  12        0.91        0.26      2.02 o 
   1   7  12        0.17        3.17      2.18 o 
   2   7  12        4.63        5.53      1.77 o 
   3   7  12        0.59       -0.22      1.56 o 
   4   7  12       25.68       33.71      2.47 o 
  -1   8  12        3.95        4.48      2.07 o 
   0   8  12        2.25        2.71      1.92 o 
   1   8  12        3.99        4.31      1.70 o 
                                                 
